# Supplementary material for: Aqua­bis(2-iodo­acetato-κO)(1,10-phenanthroline-κ2 N,N′)copper(II)
Source: Acta Crystallogr Sect E Struct Rep Online. 2009 Jan 31;65(Pt 2):m241. doi: 10.1107/S1600536809002682 (PMC2968381; doi:10.1107/S1600536809002682)
Supplement: Supplementary file 1 [file e-65-0m241-sup1.cif]

##############################################################################
###                                                                        ###
###        Electronic paper (Acta Crystallographica Section E)             ###
###                                                                        ###
##############################################################################
#                                                                            #
# This CIF contains the data in a paper accepted for publication in Acta     #
# Crystallographica Section E. It conforms to the requirements of Notes      #
# for Authors for Section E, and has been peer reviewed under the auspices   #
# of the IUCr Commission on Journals.                                        #
#                                                                            #
# Full details of the Crystallographic Information File format               #
# are given in the paper "The Crystallographic Information File (CIF):       #
# a New Standard Archive File for Crystallography" by S. R. Hall, F. H.      #
# Allen and I. D. Brown [Acta Cryst. (1991), A47, 655-685].                  #
#                                                                            #
# The current version of the core CIF dictionary is obtainable from          #
# ftp://ftp.iucr.org/pub/cif_core.dic. The current version number is 2.4.    #
#                                                                            #
# Software is freely available for graphical display of the structure(s) in  #
# this CIF.  For information consult the CIF home page http://www.iucr.org/  #
# cif/home.html                                                              #
#                                                                            #
# This file may be used for bona fide research purposes within the           #
# scientific community so long as proper attribution is given to the journal # 
# article from which it was obtained.                                        #
#                                                                            #
##############################################################################
                                             
data_I
_audit_creation_method     SHELXL-97
_chemical_name_systematic
;
Aquabis(2-iodoacetato-\k<i>O</i>)(1,10-phenanthroline-
\k^2^<i>N</i>,<i>N</i>')copper(II)
;
_chemical_name_common     ?
_chemical_formula_moiety     'C16 H14 Cu I2 N2 O5'
_chemical_formula_sum     'C16 H14 Cu I2 N2 O5'
_chemical_formula_iupac     '[Cu (C2 H2 I O2)2 (C12 H8 N2) (H2 O)]'
_chemical_formula_weight     631.63
_chemical_melting_point     ?
_symmetry_cell_setting     Triclinic
_symmetry_space_group_name_H-M     'P -1'
loop_
    _symmetry_equiv_pos_as_xyz
    'x, y, z'
    '-x, -y, -z'
_cell_length_a     9.5156(11)
_cell_length_b     10.6293(12)
_cell_length_c     11.3441(13)
_cell_angle_alpha     65.803(2)
_cell_angle_beta     65.598(2)
_cell_angle_gamma     72.451(2)
_cell_volume     940.94(19)
_cell_formula_units_Z     2
_cell_measurement_reflns_used     3047
_cell_measurement_theta_min     2.591
_cell_measurement_theta_max     28.084
_cell_measurement_temperature     273(2)
_exptl_crystal_description     block
_exptl_crystal_colour     blue
_exptl_crystal_size_max     0.26
_exptl_crystal_size_mid     0.23
_exptl_crystal_size_min     0.21
_exptl_crystal_density_diffrn     2.229
_exptl_crystal_density_meas     ?
_exptl_crystal_density_method     'not measured'
_exptl_crystal_F_000     598
_exptl_absorpt_coefficient_mu     4.471
_exptl_absorpt_correction_type     multi-scan
_exptl_absorpt_process_details     '(SADABS; Sheldrick, 1996)'
_exptl_absorpt_correction_T_min     0.3894
_exptl_absorpt_correction_T_max     0.4536
_exptl_special_details
;
;
_diffrn_ambient_temperature     273(2)
_diffrn_radiation_type     MoK\a
_diffrn_radiation_wavelength     0.71073
_diffrn_radiation_source     'fine-focus sealed tube'
_diffrn_radiation_monochromator     graphite
_diffrn_measurement_device_type     'Bruker APEXII'
_diffrn_measurement_method     '\f and \w'
_diffrn_detector_area_resol_mean     ?
_diffrn_reflns_number     4948
_diffrn_reflns_av_R_equivalents     0.0157
_diffrn_reflns_av_sigmaI/netI     0.0277
_diffrn_reflns_theta_min     2.09
_diffrn_reflns_theta_max     25.05
_diffrn_reflns_theta_full     25.05
_diffrn_measured_fraction_theta_max     0.992
_diffrn_measured_fraction_theta_full     0.992
_diffrn_reflns_limit_h_min     -11
_diffrn_reflns_limit_h_max     11
_diffrn_reflns_limit_k_min     -12
_diffrn_reflns_limit_k_max     10
_diffrn_reflns_limit_l_min     -13
_diffrn_reflns_limit_l_max     12
_diffrn_standards_number     0
_diffrn_standards_interval_count     0
_diffrn_standards_interval_time     0
_diffrn_standards_decay_%     0
_refine_special_details
;
Refinement of <i>F</i>^2^ against ALL reflections. The weighted <i>R</i>-factor
<i>wR</i> and goodness of fit <i>S</i> are based on <i>F</i>^2^, conventional
<i>R</i>-factors <i>R</i> are based on <i>F</i>, with <i>F</i> set to zero for
negative <i>F</i>^2^. The threshold expression of <i>F</i>^2^ >
\s(<i>F</i>^2^) is used only for calculating <i>R</i>-factors(gt) <i>etc</i>.
and is not relevant to the choice of reflections for refinement.
<i>R</i>-factors based on <i>F</i>^2^ are statistically about twice as large
as those based on <i>F</i>, and <i>R</i>- factors based on ALL data will be
even larger.
;
_reflns_number_total     3305
_reflns_number_gt     2934
_reflns_threshold_expression     I>2\s(I)
_refine_ls_structure_factor_coef     Fsqd
_refine_ls_matrix_type     full
_refine_ls_R_factor_all     0.0438
_refine_ls_R_factor_gt     0.0384
_refine_ls_wR_factor_gt     0.0993
_refine_ls_wR_factor_ref     0.1037
_refine_ls_goodness_of_fit_ref     1.007
_refine_ls_restrained_S_all     1.007
_refine_ls_number_reflns     3305
_refine_ls_number_parameters     237
_refine_ls_number_restraints     3
_refine_ls_hydrogen_treatment     constr
_refine_ls_weighting_scheme     calc
_refine_ls_weighting_details
          'calc w=1/[\s^2^(Fo^2^)+(0.056P)^2^+3.6149P] where P=(Fo^2^+2Fc^2^)/3'
_atom_sites_solution_hydrogens     geom
_atom_sites_solution_primary     direct
_atom_sites_solution_secondary     difmap
_refine_ls_shift/su_max     0.000
_refine_ls_shift/su_mean     0.000
_refine_diff_density_max     1.533
_refine_diff_density_min     -1.683
_refine_ls_extinction_method     none
_refine_ls_extinction_coef     ?
loop_
    _atom_type_symbol
    _atom_type_description
    _atom_type_scat_dispersion_real
    _atom_type_scat_dispersion_imag
    _atom_type_scat_source
    'C' 'C' 0.0033 0.0016
                         'International Tables Vol C Tables 4.2.6.8 and 6.1.1.4'
    'H' 'H' 0.0000 0.0000
                         'International Tables Vol C Tables 4.2.6.8 and 6.1.1.4'
    'N' 'N' 0.0061 0.0033
                         'International Tables Vol C Tables 4.2.6.8 and 6.1.1.4'
    'O' 'O' 0.0106 0.0060
                         'International Tables Vol C Tables 4.2.6.8 and 6.1.1.4'
    'I' 'I' -0.4742 1.8119
                         'International Tables Vol C Tables 4.2.6.8 and 6.1.1.4'
    'Cu' 'Cu' 0.3201 1.2651
                         'International Tables Vol C Tables 4.2.6.8 and 6.1.1.4'
_computing_data_collection     'SMART (Siemens, 1996)'
_computing_cell_refinement     'SAINT (Siemens, 1996)'
_computing_data_reduction     'SAINT (Siemens, 1996)'
_computing_structure_solution     'SHELXS97 (Sheldrick, 2008)'
_computing_structure_refinement     'SHELXL97 (Sheldrick, 2008)'
_computing_molecular_graphics     'SHELXTL (Sheldrick, 2008)'
_computing_publication_material     'SHELXTL (Sheldrick, 2008)'
loop_
    _atom_site_type_symbol
    _atom_site_label
    _atom_site_fract_x
    _atom_site_fract_y
    _atom_site_fract_z
    _atom_site_U_iso_or_equiv
    _atom_site_adp_type
    _atom_site_calc_flag
    _atom_site_refinement_flags
    _atom_site_occupancy
    _atom_site_disorder_assembly
    _atom_site_disorder_group
    Cu Cu2 0.76967(7) 0.67482(6) 0.13753(6) 0.02670(17) Uani d . 1 . .
    I I1 0.95532(7) 0.21497(5) 0.43653(6) 0.06644(19) Uani d . 1 . .
    I I2 0.43146(5) 0.18948(4) 0.45215(4) 0.04345(15) Uani d . 1 . .
    N N1 0.6118(5) 0.8490(4) 0.1546(4) 0.0255(9) Uani d . 1 . .
    N N2 0.9024(5) 0.8189(4) -0.0095(4) 0.0280(9) Uani d . 1 . .
    O O1 0.7777(4) 0.6019(4) -0.0268(4) 0.0341(9) Uani d D 1 . .
    H H1C 0.8711 0.5671 -0.0635 0.031(15) Uiso d RD 1 . .
    H H1B 0.7272 0.5340 0.0231 0.06(2) Uiso d RD 1 . .
    O O2 0.6142(4) 0.5607(4) 0.2794(4) 0.0359(9) Uani d . 1 . .
    O O3 0.6083(7) 0.4189(6) 0.1825(5) 0.0661(15) Uani d . 1 . .
    O O4 0.9474(4) 0.5270(4) 0.1793(4) 0.0329(8) Uani d . 1 . .
    O O5 0.8852(5) 0.6118(4) 0.3468(4) 0.0429(10) Uani d . 1 . .
    C C1 0.4672(6) 0.8592(6) 0.2411(5) 0.0307(11) Uani d . 1 . .
    H H1A 0.4265 0.7782 0.3029 0.037 Uiso calc R 1 . .
    C C2 0.3740(7) 0.9891(6) 0.2417(6) 0.0382(13) Uani d . 1 . .
    H H2 0.2725 0.9934 0.3032 0.046 Uiso calc R 1 . .
    C C3 0.4311(7) 1.1090(6) 0.1529(6) 0.0382(13) Uani d . 1 . .
    H H3 0.3693 1.1954 0.1536 0.046 Uiso calc R 1 . .
    C C4 0.5840(6) 1.1012(5) 0.0602(6) 0.0302(11) Uani d . 1 . .
    C C5 0.6710(6) 0.9677(5) 0.0657(5) 0.0241(10) Uani d . 1 . .
    C C6 0.8265(6) 0.9512(5) -0.0244(5) 0.0249(10) Uani d . 1 . .
    C C7 0.8936(6) 1.0689(6) -0.1235(5) 0.0305(11) Uani d . 1 . .
    C C8 1.0481(7) 1.0437(6) -0.2087(6) 0.0380(13) Uani d . 1 . .
    H H8 1.0990 1.1181 -0.2742 0.046 Uiso calc R 1 . .
    C C9 1.1228(7) 0.9109(6) -0.1952(6) 0.0392(13) Uani d . 1 . .
    H H9 1.2240 0.8936 -0.2535 0.047 Uiso calc R 1 . .
    C C10 1.0475(6) 0.8002(6) -0.0934(6) 0.0356(12) Uani d . 1 . .
    H H10 1.1012 0.7096 -0.0841 0.043 Uiso calc R 1 . .
    C C11 0.8014(8) 1.2041(6) -0.1279(7) 0.0432(14) Uani d . 1 . .
    H H11 0.8440 1.2830 -0.1935 0.052 Uiso calc R 1 . .
    C C12 0.6551(7) 1.2204(6) -0.0396(6) 0.0381(13) Uani d . 1 . .
    H H12 0.5997 1.3098 -0.0436 0.046 Uiso calc R 1 . .
    C C13 0.5693(6) 0.4601(6) 0.2801(6) 0.0336(12) Uani d . 1 . .
    C C14 0.4522(9) 0.3957(7) 0.4171(7) 0.0550(19) Uani d . 1 . .
    H H14A 0.3507 0.4539 0.4228 0.066 Uiso calc R 1 . .
    H H14B 0.4825 0.3950 0.4891 0.066 Uiso calc R 1 . .
    C C15 0.9541(6) 0.5230(5) 0.2913(5) 0.0293(11) Uani d . 1 . .
    C C16 1.0576(7) 0.3988(6) 0.3569(6) 0.0354(12) Uani d . 1 . .
    H H16A 1.0700 0.4144 0.4303 0.043 Uiso calc R 1 . .
    H H16B 1.1602 0.3872 0.2894 0.043 Uiso calc R 1 . .
loop_
    _atom_site_aniso_label
    _atom_site_aniso_U_11
    _atom_site_aniso_U_22
    _atom_site_aniso_U_33
    _atom_site_aniso_U_12
    _atom_site_aniso_U_13
    _atom_site_aniso_U_23
    Cu2 0.0264(3) 0.0205(3) 0.0253(3) -0.0018(2) -0.0022(3) -0.0080(2)
    I1 0.0913(4) 0.0355(3) 0.0650(3) -0.0196(2) -0.0323(3) 0.0035(2)
    I2 0.0464(3) 0.0329(2) 0.0460(3) -0.01190(17) -0.00496(18) -0.01484(18)
    N1 0.028(2) 0.025(2) 0.022(2) -0.0010(17) -0.0070(17) -0.0096(17)
    N2 0.029(2) 0.026(2) 0.026(2) -0.0039(18) -0.0058(18) -0.0100(18)
    O1 0.036(2) 0.032(2) 0.0267(19) 0.0013(18) -0.0049(16) -0.0137(17)
    O2 0.040(2) 0.031(2) 0.031(2) -0.0118(17) 0.0021(17) -0.0139(16)
    O3 0.093(4) 0.070(3) 0.038(3) -0.050(3) 0.012(2) -0.030(2)
    O4 0.034(2) 0.0286(19) 0.0270(19) 0.0040(16) -0.0075(16) -0.0095(16)
    O5 0.049(2) 0.034(2) 0.044(2) -0.0013(19) -0.0081(19) -0.0224(19)
    C1 0.028(3) 0.035(3) 0.024(3) -0.003(2) -0.003(2) -0.012(2)
    C2 0.031(3) 0.046(3) 0.032(3) 0.003(3) -0.007(2) -0.018(3)
    C3 0.036(3) 0.037(3) 0.043(3) 0.009(2) -0.019(3) -0.019(3)
    C4 0.034(3) 0.027(3) 0.037(3) -0.001(2) -0.019(2) -0.013(2)
    C5 0.031(3) 0.022(2) 0.025(2) -0.002(2) -0.014(2) -0.009(2)
    C6 0.025(3) 0.025(3) 0.025(2) 0.000(2) -0.010(2) -0.010(2)
    C7 0.035(3) 0.029(3) 0.030(3) -0.011(2) -0.013(2) -0.006(2)
    C8 0.040(3) 0.042(3) 0.032(3) -0.020(3) -0.010(2) -0.005(2)
    C9 0.031(3) 0.049(4) 0.032(3) -0.010(3) -0.001(2) -0.016(3)
    C10 0.032(3) 0.038(3) 0.031(3) -0.002(2) -0.002(2) -0.017(2)
    C11 0.055(4) 0.024(3) 0.051(4) -0.013(3) -0.025(3) -0.001(3)
    C12 0.042(3) 0.025(3) 0.050(4) -0.002(2) -0.022(3) -0.010(3)
    C13 0.033(3) 0.030(3) 0.031(3) -0.010(2) -0.001(2) -0.010(2)
    C14 0.071(5) 0.048(4) 0.039(4) -0.034(4) 0.013(3) -0.022(3)
    C15 0.029(3) 0.024(3) 0.028(3) -0.007(2) -0.002(2) -0.007(2)
    C16 0.040(3) 0.034(3) 0.033(3) -0.003(2) -0.015(3) -0.010(2)
_geom_special_details
;
All e.s.d.'s (except the e.s.d. in the dihedral angle between two l.s. planes)
are estimated using the full covariance matrix. The cell e.s.d.'s are taken
into account individually in the estimation of e.s.d.'s in distances, angles
and torsion angles; correlations between e.s.d.'s in cell parameters are only
used when they are defined by crystal symmetry. An approximate (isotropic)
treatment of cell e.s.d.'s is used for estimating e.s.d.'s involving l.s.
planes.
;
loop_
    _geom_bond_atom_site_label_1
    _geom_bond_atom_site_label_2
    _geom_bond_site_symmetry_2
    _geom_bond_distance
    _geom_bond_publ_flag
    Cu2 O2 . 1.940(4) ?
    Cu2 O4 . 2.000(4) ?
    Cu2 O5 . 2.775(4) ?
    Cu2 N2 . 2.013(4) ?
    Cu2 N1 . 2.024(4) ?
    Cu2 O1 . 2.261(4) ?
    I1 C16 . 2.134(6) ?
    I2 I2 2_656 3.6772(9) ?
    I2 C14 . 2.117(6) ?
    N1 C1 . 1.322(6) ?
    N1 C5 . 1.357(6) ?
    N2 C10 . 1.325(7) ?
    N2 C6 . 1.349(6) ?
    O1 H1C . 0.8500 ?
    O1 H1B . 0.8500 ?
    O2 C13 . 1.262(7) ?
    O3 C13 . 1.230(7) ?
    O4 C15 . 1.282(6) ?
    O5 C15 . 1.221(6) ?
    C1 C2 . 1.399(8) ?
    C1 H1A . 0.9300 ?
    C2 C3 . 1.359(9) ?
    C2 H2 . 0.9300 ?
    C3 C4 . 1.402(8) ?
    C3 H3 . 0.9300 ?
    C4 C5 . 1.402(7) ?
    C4 C12 . 1.433(8) ?
    C5 C6 . 1.416(7) ?
    C6 C7 . 1.404(7) ?
    C7 C8 . 1.403(8) ?
    C7 C11 . 1.434(8) ?
    C8 C9 . 1.352(8) ?
    C8 H8 . 0.9300 ?
    C9 C10 . 1.394(8) ?
    C9 H9 . 0.9300 ?
    C10 H10 . 0.9300 ?
    C11 C12 . 1.348(9) ?
    C11 H11 . 0.9300 ?
    C12 H12 . 0.9300 ?
    C13 C14 . 1.511(8) ?
    C14 H14A . 0.9700 ?
    C14 H14B . 0.9700 ?
    C15 C16 . 1.510(7) ?
    C16 H16A . 0.9700 ?
    C16 H16B . 0.9700 ?
loop_
    _geom_contact_atom_site_label_1
    _geom_contact_atom_site_label_2
    _geom_contact_distance
    _geom_contact_site_symmetry_1
    _geom_contact_site_symmetry_2
    _geom_contact_publ_flag
    Cg1 Cg3 3.505(6) . 2_775 y
    Cg1 Cg4 3.584(6) . 2_675 y
    Cg2 Cg3 3.625(6) . 2_775 y
    Cg2 Cg4 3.634(6) . 2_675 y
    I2 I2 3.6772(9) . 2_656 y
loop_
    _geom_angle_atom_site_label_1
    _geom_angle_atom_site_label_2
    _geom_angle_atom_site_label_3
    _geom_angle_site_symmetry_1
    _geom_angle_site_symmetry_3
    _geom_angle
    _geom_angle_publ_flag
    O2 Cu2 O4 . . 92.78(16) ?
    O2 Cu2 N2 . . 170.83(17) ?
    O4 Cu2 N2 . . 96.04(17) ?
    O2 Cu2 N1 . . 89.71(17) ?
    O4 Cu2 N1 . . 153.55(16) ?
    N2 Cu2 N1 . . 81.29(17) ?
    O2 Cu2 O1 . . 93.26(15) ?
    O4 Cu2 O1 . . 92.60(14) ?
    N2 Cu2 O1 . . 88.81(16) ?
    N1 Cu2 O1 . . 113.56(15) ?
    C1 N1 C5 . . 118.9(4) ?
    C1 N1 Cu2 . . 128.7(4) ?
    C5 N1 Cu2 . . 112.3(3) ?
    C10 N2 C6 . . 117.8(5) ?
    C10 N2 Cu2 . . 129.0(4) ?
    C6 N2 Cu2 . . 113.1(3) ?
    Cu2 O1 H1C . . 109.3 ?
    Cu2 O1 H1B . . 99.7 ?
    H1C O1 H1B . . 106.6 ?
    C13 O2 Cu2 . . 130.1(3) ?
    C15 O4 Cu2 . . 108.2(3) ?
    N1 C1 C2 . . 121.5(5) ?
    N1 C1 H1A . . 119.2 ?
    C2 C1 H1A . . 119.2 ?
    C3 C2 C1 . . 120.4(5) ?
    C3 C2 H2 . . 119.8 ?
    C1 C2 H2 . . 119.8 ?
    C2 C3 C4 . . 119.3(5) ?
    C2 C3 H3 . . 120.4 ?
    C4 C3 H3 . . 120.4 ?
    C5 C4 C3 . . 117.3(5) ?
    C5 C4 C12 . . 118.6(5) ?
    C3 C4 C12 . . 124.1(5) ?
    N1 C5 C4 . . 122.6(5) ?
    N1 C5 C6 . . 116.8(4) ?
    C4 C5 C6 . . 120.6(5) ?
    N2 C6 C7 . . 123.4(5) ?
    N2 C6 C5 . . 116.5(4) ?
    C7 C6 C5 . . 120.1(4) ?
    C8 C7 C6 . . 116.6(5) ?
    C8 C7 C11 . . 125.3(5) ?
    C6 C7 C11 . . 118.1(5) ?
    C9 C8 C7 . . 119.8(5) ?
    C9 C8 H8 . . 120.1 ?
    C7 C8 H8 . . 120.1 ?
    C8 C9 C10 . . 119.7(5) ?
    C8 C9 H9 . . 120.2 ?
    C10 C9 H9 . . 120.2 ?
    N2 C10 C9 . . 122.7(5) ?
    N2 C10 H10 . . 118.7 ?
    C9 C10 H10 . . 118.7 ?
    C12 C11 C7 . . 122.0(5) ?
    C12 C11 H11 . . 119.0 ?
    C7 C11 H11 . . 119.0 ?
    C11 C12 C4 . . 120.6(5) ?
    C11 C12 H12 . . 119.7 ?
    C4 C12 H12 . . 119.7 ?
    O3 C13 O2 . . 126.2(5) ?
    O3 C13 C14 . . 122.0(5) ?
    O2 C13 C14 . . 111.7(5) ?
    C13 C14 I2 . . 113.9(4) ?
    C13 C14 H14A . . 108.8 ?
    I2 C14 H14A . . 108.8 ?
    C13 C14 H14B . . 108.8 ?
    I2 C14 H14B . . 108.8 ?
    H14A C14 H14B . . 107.7 ?
    O5 C15 O4 . . 125.0(5) ?
    O5 C15 C16 . . 118.5(5) ?
    O4 C15 C16 . . 116.5(4) ?
    C15 C16 I1 . . 109.7(4) ?
    C15 C16 H16A . . 109.7 ?
    I1 C16 H16A . . 109.7 ?
    C15 C16 H16B . . 109.7 ?
    I1 C16 H16B . . 109.7 ?
    H16A C16 H16B . . 108.2 ?
loop_
    _geom_hbond_atom_site_label_D
    _geom_hbond_atom_site_label_H
    _geom_hbond_atom_site_label_A
    _geom_hbond_site_symmetry_A
    _geom_hbond_distance_DH
    _geom_hbond_distance_HA
    _geom_hbond_distance_DA
    _geom_hbond_angle_DHA
    O1 H1B O3 . 0.85 1.84 2.639(6) 156.4
    O1 H1C O4 2_765 0.85 1.97 2.785(5) 161.2
    C3 H3 O1 2_675 0.93 2.44 3.240(7) 143.6
    C11 H11 O5 2_775 0.93 2.71 3.508(8) 144.0
    C10 H10 O3 2_765 0.93 2.68 3.431(8) 138.4
    C14 H14B O2 2_666 0.97 2.59 3.436(8) 145.5
    C14 H14A O5 2_666 0.97 2.64 3.219(8) 118.8
data_global
_journal_date_recd_electronic     2009-01-15
_journal_date_accepted     2009-01-22
_journal_name_full     'Acta Crystallographica, Section E'
_journal_year     2009
_journal_volume     65
_journal_issue      2
_journal_page_first     m241
_journal_page_last     m241
_journal_paper_category     QM
_journal_coeditor_code     CV2511
_publ_contact_author_name     'Junshan Sun'
_publ_contact_author_address
;
  Department of Materials
  and Chemical Engineering,
  Taishan University,
  271021 Taian, Shandong,
  People's Republic of China
;
_publ_contact_author_email     klsz79@163.com
_publ_contact_author_fax     '86 538 6715159'
_publ_contact_author_phone     '86 538 6715360'
_publ_section_title
;
Aquabis(2-iodoacetato-\k<i>O</i>)(1,10-phenanthroline-\\
\k^2^<i>N</i>,<i>N</i>')copper(II)
;
loop_
    _publ_author_name
    _publ_author_address
    'Rengao Zhao'
;
  Department of Materials and Chemical Engineering
  Taishan University,
  271021 Taian, Shandong,
  People's Republic of China
;
    'Junshan Sun'
;
  Department of Materials and Chemical Engineering
  Taishan University,
  271021 Taian, Shandong,
  People's Republic of China
;
    'Jie Lu'
;
  Department of Applied and Science Technology
  Taishan University,
  271021 Taian, Shandong,
  People's Republic of China
;
    'Jikun Li'
;
  Department of Materials and Chemical Engineering
  Taishan University,
  271021 Taian, Shandong,
  People's Republic of China
;
