# Supplementary material for: Aqua­bis(2-iodo­acetato-κO)(1,10-phenanthroline-κ2 N,N′)copper(II)
Source: Acta Crystallogr Sect E Struct Rep Online. 2009 Jan 31;65(Pt 2):m241. doi: 10.1107/S1600536809002682 (PMC2968381; doi:10.1107/S1600536809002682)
Supplement: Supplementary file 2 [file e-65-0m241-Isup2.hkl]

# 
# h,k,l, Fc-squared, Fo-squared, sigma(Fo-squared) and status flag 
# 
data_I
_shelx_title ' 080508a in P-1' 
_shelx_refln_list_code          4 
_shelx_F_calc_maximum      313.93 
_exptl_crystal_F_000       598.00 
_reflns_d_resolution_high  0.8394 
 
loop_ 
 _symmetry_equiv_pos_as_xyz 
 'x, y, z' 
 '-x, -y, -z' 
 
_cell_length_a     9.5156 
_cell_length_b    10.6293 
_cell_length_c    11.3441 
_cell_angle_alpha  65.803 
_cell_angle_beta   65.598 
_cell_angle_gamma  72.451 
 
_shelx_F_squared_multiplier     1.000 
 
loop_ 
 _refln_index_h 
 _refln_index_k 
 _refln_index_l 
 _refln_F_squared_calc 
 _refln_F_squared_meas 
 _refln_F_squared_sigma 
 _refln_observed_status 
   1   0   0      215.29      293.55      5.13 o 
   2   0   0    17881.82    17514.54    216.33 o 
   3   0   0      223.96      188.59      5.97 o 
   4   0   0       34.54       22.62      3.41 o 
   5   0   0     4753.28     4396.04     54.75 o 
   6   0   0     6469.25     6144.89     97.65 o 
   7   0   0        1.52       -1.47      6.37 o 
   8   0   0      711.30      649.76     37.54 o 
   9   0   0      436.91      497.17     36.56 o 
  10   0   0      251.73      182.71     27.26 o 
 -10   1   0      438.84      426.91     38.07 o 
  -9   1   0      116.79      160.99     25.20 o 
  -8   1   0      758.17      784.20     43.00 o 
  -7   1   0       87.82      122.89     12.34 o 
  -6   1   0      445.57      453.37     18.54 o 
  -5   1   0      734.32      623.28     12.58 o 
  -4   1   0    19738.50    18583.61    279.26 o 
  -3   1   0       48.43      111.81      6.06 o 
  -2   1   0     1370.62     1527.31     36.56 o 
  -1   1   0     1734.60     1600.40     32.71 o 
   0   1   0     1049.25      912.01     19.57 o 
   1   1   0     8433.73     8257.43    145.78 o 
   2   1   0    16344.16    16352.12    409.35 o 
   3   1   0      165.92      220.41      6.87 o 
   4   1   0     8921.87     8051.01     90.36 o 
   5   1   0     1299.87     1196.59     33.33 o 
   6   1   0     1375.75     1300.07     33.14 o 
   7   1   0     3385.60     3242.58     63.55 o 
   8   1   0        5.33        8.57      8.18 o 
   9   1   0      210.41      251.98     27.53 o 
  10   1   0      345.11      328.59     32.27 o 
  -9   2   0     1191.15     1416.55     64.17 o 
  -8   2   0      925.37      830.86     45.59 o 
  -7   2   0        2.63       11.53     11.62 o 
  -6   2   0       34.76       40.94     12.69 o 
  -5   2   0     2116.60     1959.43     36.82 o 
  -4   2   0     6980.56     6630.52     92.37 o 
  -3   2   0     2444.77     2404.10     38.48 o 
  -2   2   0    22536.52    21557.03    265.49 o 
  -1   2   0     5528.77     6439.21     83.01 o 
   0   2   0    12599.58    12609.23    220.67 o 
   1   2   0     1403.56     1425.28     84.10 o 
   2   2   0     2943.42     3179.55     47.85 o 
   3   2   0     3254.52     2977.55     43.65 o 
   4   2   0       51.67       66.13     12.28 o 
   5   2   0      139.99       88.45      6.15 o 
   6   2   0     6232.76     5945.78     73.91 o 
   7   2   0      181.22      171.11     25.96 o 
   8   2   0        7.93        7.06      7.93 o 
   9   2   0       24.59       23.43     10.76 o 
  10   2   0      107.61       97.52     21.00 o 
  -9   3   0      173.64      175.47     27.71 o 
  -8   3   0     1488.84     1569.65     65.25 o 
  -7   3   0      220.72      180.11     22.70 o 
  -6   3   0     3166.55     2928.64     83.84 o 
  -5   3   0        2.13        7.77      5.19 o 
  -4   3   0     7551.66     7233.87    101.17 o 
  -3   3   0       79.55       52.13      5.82 o 
  -2   3   0     7169.76     6737.59     90.34 o 
  -1   3   0     3866.15     4287.49     59.02 o 
   0   3   0    13509.84    13361.52    236.85 o 
   1   3   0       18.32       44.29      5.72 o 
   2   3   0    53498.43    50230.29   1450.11 o 
   3   3   0     2739.10     3014.21     38.24 o 
   4   3   0     2295.98     2414.70     41.61 o 
   5   3   0     1428.05     1408.38     24.91 o 
   6   3   0      470.07      461.66     14.35 o 
   7   3   0     5097.88     4980.71     89.82 o 
   8   3   0     1238.69     1255.22     37.86 o 
   9   3   0       23.31       48.34     12.05 o 
  -8   4   0      481.56      450.96     36.38 o 
  -7   4   0       40.22       63.38     17.79 o 
  -6   4   0     3126.92     3140.29     90.36 o 
  -5   4   0       49.37       55.90     14.66 o 
  -4   4   0     2765.43     2668.55     47.48 o 
  -3   4   0      837.93      832.28     21.12 o 
  -2   4   0    11200.56    10790.96    141.06 o 
  -1   4   0     4109.24     4601.97     71.50 o 
   0   4   0      289.96      376.45     13.41 o 
   1   4   0     1697.32     1967.11     35.62 o 
   2   4   0      887.67      867.41     21.04 o 
   3   4   0    19991.63    20090.17    265.40 o 
   4   4   0     3339.24     3423.89     44.82 o 
   5   4   0      101.44      157.85     20.81 o 
   6   4   0     2563.61     2540.99     39.57 o 
   7   4   0      419.89      420.12     32.71 o 
   8   4   0       30.52       50.86     16.80 o 
   9   4   0     1348.26     1374.63     65.25 o 
  10   4   0       20.14       16.54     17.79 o 
  -8   5   0      147.31      173.95     27.08 o 
  -7   5   0      826.07      899.41     48.98 o 
  -6   5   0      221.04      178.95     23.24 o 
  -5   5   0      262.12      188.60     21.18 o 
  -4   5   0        0.31        0.74      4.91 o 
  -3   5   0      101.71      113.48      8.96 o 
  -2   5   0     6732.12     6131.86     87.81 o 
  -1   5   0     2187.59     2187.72     37.42 o 
   0   5   0    14689.12    14690.25    185.93 o 
   1   5   0     1924.40     2023.50     28.16 o 
   2   5   0    10155.45     9980.65    140.75 o 
   3   5   0     2708.06     2925.41     52.38 o 
   4   5   0     1086.96     1008.14     29.45 o 
   5   5   0     3824.15     3676.93    174.51 o 
   6   5   0      158.37      154.64     13.45 o 
   7   5   0       54.85       71.87     18.77 o 
   8   5   0     1821.41     1905.09     77.94 o 
   9   5   0        3.33        4.02     16.89 o 
  -7   6   0       20.81       48.36     18.77 o 
  -6   6   0     3172.75     3319.04     99.48 o 
  -5   6   0      193.15      189.68     22.43 o 
  -4   6   0     1119.41     1101.98     30.31 o 
  -3   6   0        9.79        2.32      7.60 o 
  -2   6   0     3087.08     3233.09     54.83 o 
  -1   6   0     1421.12     1571.05     31.48 o 
   0   6   0     1647.27     1462.73     43.88 o 
   1   6   0     1228.82     1326.39     24.82 o 
   2   6   0     1541.74     1362.20     32.78 o 
   3   6   0      925.75      892.10     36.86 o 
   4   6   0    10279.37    10248.92    150.46 o 
   5   6   0     1068.51     1078.86     30.85 o 
   6   6   0      856.60      871.46     31.96 o 
   7   6   0      132.09      133.53     18.51 o 
   8   6   0       10.65       13.77     16.36 o 
   9   6   0     1308.98     1326.99     69.54 o 
  -7   7   0       41.14      120.67     24.22 o 
  -6   7   0      180.59      150.53     23.86 o 
  -5   7   0      515.11      457.13     33.61 o 
  -4   7   0     1328.29     1430.17     38.48 o 
  -3   7   0       13.77       16.75      7.16 o 
  -2   7   0     3120.26     3101.53     55.65 o 
  -1   7   0       17.08       26.01      5.91 o 
   0   7   0     5289.21     5299.11    117.08 o 
   1   7   0     9904.98    10029.16    197.44 o 
   2   7   0      461.14      529.36     26.99 o 
   3   7   0     1587.77     1646.73     40.13 o 
   4   7   0      177.49      153.44     13.02 o 
   5   7   0     2353.01     2298.40     82.45 o 
   6   7   0       88.48       97.29     12.11 o 
   7   7   0        9.24       11.73     11.89 o 
   8   7   0      523.58      540.89     44.61 o 
   9   7   0        0.11      -19.22     15.37 o 
  -6   8   0      590.11      671.66     45.77 o 
  -5   8   0      405.65      405.82     34.41 o 
  -4   8   0      158.65      128.88     13.46 o 
  -3   8   0     1521.47     1455.32     37.86 o 
  -2   8   0       65.69       79.82     13.77 o 
  -1   8   0      778.72      793.76     36.20 o 
   0   8   0     4915.74     4533.24    107.70 o 
   1   8   0      107.09      144.99     16.45 o 
   2   8   0     1197.85     1083.62     42.19 o 
   3   8   0      820.83      790.97     28.65 o 
   4   8   0     1632.18     1695.74     44.19 o 
   5   8   0     1835.47     1920.98     49.09 o 
   6   8   0      494.48      519.03     25.49 o 
   7   8   0     1122.41     1128.61     37.88 o 
   8   8   0       15.59       -6.88     16.27 o 
  -5   9   0       11.11       22.70     15.91 o 
  -3   9   0       58.38       51.04     14.30 o 
  -2   9   0      531.81      561.53     33.34 o 
  -1   9   0       72.52       57.83     13.59 o 
   0   9   0     1142.78     1210.53     47.91 o 
   1   9   0     1438.70     1441.57     53.18 o 
   2   9   0     1073.19     1021.23     44.24 o 
   3   9   0      886.36      993.70     43.80 o 
   4   9   0      741.90      776.46     31.40 o 
   5   9   0     1393.42     1429.37     43.96 o 
   6   9   0      896.99      910.59     35.23 o 
   7   9   0      683.09      717.12     32.18 o 
  -3  10   0     1277.64     1350.85     58.18 o 
  -2  10   0      516.92      469.02     32.71 o 
  -1  10   0        8.42       32.98     13.41 o 
   0  10   0     1675.53     1552.76     58.81 o 
   1  10   0        5.17       49.43     13.41 o 
   2  10   0      635.25      573.51     35.13 o 
   3  10   0     2808.34     2886.81     87.77 o 
   4  10   0      264.38      236.79     25.03 o 
   5  10   0     1078.71     1120.35     40.47 o 
   6  10   0      295.90      314.48     25.03 o 
  -1  11   0     1061.83      985.57     49.25 o 
   0  11   0      105.39       96.98     18.41 o 
   1  11   0      716.38      813.87     43.98 o 
   2  11   0      793.16      718.50     41.39 o 
   3  11   0      391.86      453.47     34.41 o 
   4  11   0       36.00       25.12     14.75 o 
  -2 -11   1        8.65       23.24     13.59 o 
  -1 -11   1     1886.66     1956.92     73.47 o 
   0 -11   1        0.04        4.56     11.08 o 
  -5 -10   1     2026.15     2135.46     59.62 o 
  -4 -10   1      232.41      207.38     24.04 o 
  -3 -10   1       36.21       31.20     14.03 o 
  -2 -10   1      556.98      505.22     34.50 o 
  -1 -10   1       11.25        8.85     10.73 o 
   0 -10   1     1478.82     1391.52     57.38 o 
   1 -10   1     1065.23     1120.98     51.39 o 
   2 -10   1       88.66       94.48     18.86 o 
   3 -10   1      129.03      121.03     21.45 o 
  -6  -9   1        7.18       14.06      9.89 o 
  -5  -9   1      514.21      535.26     27.16 o 
  -4  -9   1     1397.91     1499.86     82.54 o 
  -3  -9   1     3336.92     3333.05     71.90 o 
  -2  -9   1      476.67      511.38     31.91 o 
  -1  -9   1     3626.70     3537.57     96.17 o 
   0  -9   1      572.10      553.85     32.98 o 
   1  -9   1       54.71       34.15     12.34 o 
   2  -9   1     3306.92     3243.52     93.94 o 
   3  -9   1        1.59        0.54     10.99 o 
   4  -9   1      229.98      238.31     26.37 o 
  -7  -8   1      479.76      492.17     44.34 o 
  -6  -8   1      229.30      237.82     23.55 o 
  -5  -8   1     3061.42     2991.54     65.43 o 
  -4  -8   1      690.07      783.66     51.17 o 
  -3  -8   1       47.38       62.66     13.50 o 
  -2  -8   1     1654.58     1512.60     40.69 o 
  -1  -8   1      434.19      515.23     29.76 o 
   0  -8   1      165.12      107.26     15.37 o 
   1  -8   1     2659.44     2820.85     80.08 o 
   2  -8   1       94.94      127.38     17.16 o 
   3  -8   1        2.70        9.21     10.28 o 
   4  -8   1      147.99      163.85     21.00 o 
   5  -8   1      176.46      128.27     21.54 o 
   6  -8   1      794.50      932.48     51.03 o 
  -8  -7   1       79.32       88.49     26.91 o 
  -7  -7   1     2325.02     2315.24     94.03 o 
  -6  -7   1      252.73      287.72     19.49 o 
  -5  -7   1     1422.86     1322.84     37.81 o 
  -4  -7   1      152.46      221.13     48.80 o 
  -3  -7   1     3080.26     3070.44     61.04 o 
  -2  -7   1     3644.12     3733.25     69.14 o 
  -1  -7   1       51.36       68.92     12.34 o 
   0  -7   1      508.00      438.17     25.74 o 
   1  -7   1       38.22       24.49      9.74 o 
   2  -7   1     4623.13     4346.08    104.48 o 
   3  -7   1      415.98      483.76     25.61 o 
   4  -7   1        3.01        5.51      7.10 o 
   5  -7   1      478.68      398.09     20.76 o 
   6  -7   1       23.46       30.30     15.46 o 
   7  -7   1       62.80       91.71     22.08 o 
  -9  -6   1      459.18      486.36     45.59 o 
  -8  -6   1      229.07      266.10     34.77 o 
  -7  -6   1     1686.40     1638.38     74.27 o 
  -6  -6   1     2107.73     2119.71     64.35 o 
  -5  -6   1       44.00       51.05     12.11 o 
  -4  -6   1      896.10      912.81     28.08 o 
  -3  -6   1     3818.01     3842.82    180.41 o 
  -2  -6   1     4482.21     4255.81     72.69 o 
  -1  -6   1     2786.75     2817.06     53.28 o 
   0  -6   1     1533.68     1784.07     52.29 o 
   1  -6   1     3896.00     4116.17     64.31 o 
   2  -6   1     3234.71     3318.20     56.70 o 
   3  -6   1      191.93      189.15     12.89 o 
   4  -6   1     5387.58     5209.61     85.48 o 
   5  -6   1       93.23      111.96     18.46 o 
   6  -6   1      662.27      648.69     38.97 o 
   7  -6   1      464.39      392.14     34.05 o 
  -9  -5   1        1.20        5.18     17.88 o 
  -8  -5   1       69.56       72.58     22.53 o 
  -7  -5   1     3290.89     3068.52    103.59 o 
  -6  -5   1     1408.79     1393.86     60.15 o 
  -5  -5   1      522.53      477.80     26.01 o 
  -4  -5   1     1451.87     1470.07     34.98 o 
  -3  -5   1     4897.92     4794.40    117.00 o 
  -2  -5   1    10445.05    10478.36    261.61 o 
  -1  -5   1     1252.86     1173.68     27.88 o 
   0  -5   1     9772.69     8996.30    118.80 o 
   1  -5   1      475.31      412.65     13.70 o 
   2  -5   1     4893.20     4518.86     69.25 o 
   3  -5   1     1140.23     1216.64     29.39 o 
   4  -5   1     1014.27     1060.08     28.50 o 
   5  -5   1      418.37      487.19     20.42 o 
   6  -5   1      297.10      316.08     28.24 o 
   7  -5   1        4.10       -3.58     11.17 o 
   8  -5   1     1312.77     1309.83     61.94 o 
  -9  -4   1       11.01       -0.89     15.91 o 
  -8  -4   1       35.61       43.44     18.15 o 
  -7  -4   1      137.23      143.74     23.24 o 
  -6  -4   1     3424.65     3234.07     61.36 o 
  -5  -4   1     6911.13     6357.55    116.59 o 
  -4  -4   1      593.77      617.48     19.55 o 
  -3  -4   1     1656.13     1470.77     31.78 o 
  -2  -4   1     1259.64     1176.18     27.26 o 
  -1  -4   1     4146.95     4198.60    120.35 o 
   0  -4   1    12885.34    12629.52    170.46 o 
   1  -4   1        5.57       19.39      3.69 o 
   2  -4   1     5977.96     5966.34     84.80 o 
   3  -4   1      122.22       95.56      8.28 o 
   4  -4   1     9901.16     9595.94    133.52 o 
   5  -4   1      103.34      122.20     23.33 o 
   6  -4   1      473.86      469.82     31.55 o 
   7  -4   1      509.36      409.48     32.27 o 
   8  -4   1        7.84       12.34     14.66 o 
   9  -4   1      364.84      453.82     38.88 o 
  -9  -3   1     1056.39     1079.50     57.20 o 
  -8  -3   1       16.15        3.66     13.14 o 
  -7  -3   1      808.22      785.89     32.40 o 
  -5  -3   1     1861.06     1713.70     28.57 o 
  -4  -3   1    16470.12    15901.09    171.25 o 
  -3  -3   1     1696.67     1989.62     28.04 o 
  -2  -3   1     3111.06     2892.59     47.91 o 
  -1  -3   1     7295.78     6866.72    128.35 o 
   0  -3   1     8776.13     7914.40    108.74 o 
   1  -3   1      526.92      746.50     16.32 o 
   2  -3   1     3750.13     4135.01     60.67 o 
   3  -3   1     8169.03     8778.90    118.83 o 
   4  -3   1     3648.90     3507.18     57.21 o 
   5  -3   1     1930.27     1853.74     38.05 o 
   6  -3   1     3111.37     3046.26     85.89 o 
   7  -3   1       35.59       29.77     13.94 o 
   8  -3   1     1143.23     1101.40     53.36 o 
   9  -3   1      201.70      149.73     25.38 o 
  -9  -2   1      151.19      163.70     17.31 o 
  -8  -2   1     1729.71     1575.33     56.49 o 
  -7  -2   1       70.15       63.45     11.21 o 
  -6  -2   1     1093.54     1000.15     30.06 o 
  -5  -2   1     4887.30     4414.51     67.87 o 
  -4  -2   1     1259.24     1294.50     23.96 o 
  -3  -2   1     1621.43     1875.89     26.34 o 
  -2  -2   1     5489.01     5597.49     82.50 o 
  -1  -2   1     5328.84     5576.52    104.84 o 
   0  -2   1    26218.18    25086.69    458.69 o 
   1  -2   1       50.28        0.80      4.38 o 
   2  -2   1     9595.01     8885.00    116.03 o 
   3  -2   1     4552.52     4411.39     64.62 o 
   4  -2   1     4614.34     4233.34     64.53 o 
   5  -2   1       19.48       37.23      6.22 o 
   6  -2   1     1815.78     1678.12     42.90 o 
   7  -2   1     1874.42     2067.84     69.09 o 
   8  -2   1       71.15       57.92     16.63 o 
   9  -2   1       61.32       74.01     20.11 o 
  -9  -1   1      832.20      966.17     51.03 o 
  -8  -1   1      104.98      110.50     19.80 o 
  -7  -1   1      172.05      168.53     14.40 o 
  -6  -1   1      729.44      705.19     24.63 o 
  -5  -1   1      387.18      335.92     10.10 o 
  -4  -1   1    21728.12    20712.56    409.01 o 
  -3  -1   1    10077.65     9494.66    107.15 o 
  -2  -1   1     3234.32     3252.62     64.08 o 
  -1  -1   1     2586.11     2407.17     92.33 o 
   0  -1   1       62.71       94.12      6.35 o 
   1  -1   1      316.76      276.47     11.26 o 
   2  -1   1    47166.26    40655.37   1987.22 o 
   3  -1   1     2453.29     2294.82     37.36 o 
   4  -1   1     3677.62     3343.48     52.43 o 
   5  -1   1      684.42      629.56     14.68 o 
   6  -1   1     4716.77     4328.82     44.68 o 
   7  -1   1      819.87      820.49     39.86 o 
   8  -1   1      424.79      406.62     31.37 o 
   9  -1   1        2.09       23.60     15.29 o 
  10  -1   1       25.33       16.98     15.55 o 
  -9   0   1       66.88      119.69     22.52 o 
  -8   0   1     1033.66      965.85     41.69 o 
  -7   0   1      902.57      968.10     31.19 o 
  -6   0   1      477.02      505.97     20.79 o 
  -5   0   1     1219.23     1156.21     29.15 o 
  -4   0   1     1719.75     1898.56     26.46 o 
  -3   0   1      971.37     1070.54     16.00 o 
  -2   0   1    44504.66    41406.37    708.85 o 
  -1   0   1     2128.78     2695.81     51.57 o 
   0   0   1     2827.59     2734.60     51.75 o 
   1   0   1     5591.23     5430.68     98.76 o 
   2   0   1    16446.65    15209.93    338.34 o 
   3   0   1      511.65      363.56      7.57 o 
   4   0   1     1592.56     1615.26     19.14 o 
   5   0   1      277.57      354.23     10.52 o 
   6   0   1     4700.08     4522.75     58.01 o 
   7   0   1     3078.38     3198.33     60.66 o 
   8   0   1     1348.24     1392.15     56.40 o 
   9   0   1      248.41      280.23     28.96 o 
  10   0   1      357.71      375.07     33.96 o 
  -9   1   1      220.45      236.16     28.42 o 
  -8   1   1       56.82       85.10     19.04 o 
  -7   1   1     1109.64     1087.18     33.06 o 
  -6   1   1     5267.87     4956.21     83.66 o 
  -5   1   1       21.89       28.16      9.92 o 
  -4   1   1     1292.65     1041.29     19.24 o 
  -3   1   1     3266.59     2682.58     60.24 o 
  -1   1   1     3474.45     4518.45     59.66 o 
   1   1   1     3612.41     4136.31     76.86 o 
   2   1   1    27887.96    26234.77   1052.60 o 
   3   1   1       56.39       22.96      3.23 o 
   4   1   1     7980.10     7889.33     94.30 o 
   5   1   1     2929.22     2761.02     38.35 o 
   6   1   1     2076.89     2013.32     32.03 o 
   7   1   1      231.99      257.25     31.33 o 
   8   1   1     1524.17     1428.52     55.95 o 
   9   1   1      450.06      548.04     36.64 o 
  10   1   1      102.73       72.58     20.02 o 
  -9   2   1        0.27       28.16     16.54 o 
  -8   2   1      725.77      534.09     37.18 o 
  -7   2   1      675.02      714.37     34.10 o 
  -6   2   1      749.84      842.12     39.42 o 
  -5   2   1      572.08      565.38     28.87 o 
  -4   2   1     3988.02     3792.11     63.99 o 
  -3   2   1       85.98      122.66     20.07 o 
  -2   2   1    32044.63    31736.81    386.74 o 
  -1   2   1     2437.89     2588.34     61.09 o 
   0   2   1     4456.29     5158.97     93.67 o 
   1   2   1      651.17      816.82     21.27 o 
   2   2   1     1486.03     1697.63     28.96 o 
   3   2   1     2824.92     2588.34     36.08 o 
   4   2   1    13075.53    12645.29    137.15 o 
   5   2   1     1085.01      969.28     19.31 o 
   6   2   1      750.49      721.84     29.29 o 
   7   2   1      474.99      458.66     20.66 o 
   8   2   1     1253.49     1253.55     36.45 o 
   9   2   1      860.34      884.58     45.14 o 
  10   2   1      286.76      238.75     28.06 o 
  -9   3   1       21.69        1.34     14.30 o 
  -8   3   1        0.02       -9.65     12.60 o 
  -7   3   1      391.98      514.33     35.48 o 
  -6   3   1     1120.22      961.70     42.99 o 
  -5   3   1       47.07       67.49     12.69 o 
  -4   3   1      353.56      341.93     12.42 o 
  -3   3   1      962.90      845.41     19.44 o 
  -2   3   1      400.94      328.18     10.15 o 
  -1   3   1      161.65      201.40      7.26 o 
   0   3   1    24622.62    23444.89    285.82 o 
   1   3   1     1231.65     1428.88     34.32 o 
   2   3   1    17007.71    17836.13    232.80 o 
   3   3   1      250.85      403.58     35.31 o 
   4   3   1     2389.85     2551.59     35.45 o 
   5   3   1     5958.87     5709.83     70.10 o 
   6   3   1     1206.11     1239.05     24.50 o 
   7   3   1       25.08       21.69      5.56 o 
   8   3   1     1850.05     1798.43     45.73 o 
   9   3   1      490.87      530.24     25.48 o 
  10   3   1       21.45       -1.61     13.32 o 
  -8   4   1      129.51      177.43     26.72 o 
  -7   4   1      406.28      454.45     34.14 o 
  -6   4   1      433.75      426.56     30.03 o 
  -5   4   1       17.25       12.25     10.64 o 
  -4   4   1     6083.33     5903.39     86.26 o 
  -3   4   1      737.47      766.79     19.34 o 
  -2   4   1     9263.44    10003.04    130.93 o 
  -1   4   1     1776.07     1853.33     31.00 o 
   0   4   1      484.40      402.66     10.85 o 
   1   4   1     7171.03     7506.25     97.02 o 
   2   4   1     7300.78     7467.38    105.90 o 
   3   4   1       88.04      165.37      9.63 o 
   4   4   1    19502.21    20437.14    266.44 o 
   5   4   1       16.21       51.60     11.69 o 
   6   4   1      432.00      472.33     14.62 o 
   7   4   1      988.57      958.28     22.70 o 
   8   4   1       54.18       41.81     10.72 o 
   9   4   1      804.21      948.39     50.95 o 
  -8   5   1      116.01       82.77     23.24 o 
  -7   5   1        6.52       68.65     18.50 o 
  -6   5   1     1428.91     1364.17     56.67 o 
  -5   5   1       45.05       74.10     15.73 o 
  -4   5   1     2231.33     2238.42     53.31 o 
  -3   5   1     1236.06     1309.92     33.03 o 
  -2   5   1     3637.34     3771.31     58.45 o 
  -1   5   1     1128.96     1359.72     26.62 o 
   0   5   1    20941.80    21134.33    295.26 o 
   1   5   1      344.43      381.17     18.42 o 
   2   5   1     3288.29     3719.88     46.14 o 
   3   5   1      240.82      197.19     11.58 o 
   4   5   1       69.93       94.81     10.14 o 
   5   5   1     6351.97     6117.01    130.98 o 
   6   5   1     3912.51     3987.45     63.23 o 
   7   5   1     1568.19     1494.19     37.38 o 
   8   5   1      143.13      102.08     20.74 o 
   9   5   1      167.74      157.86     26.63 o 
  10   5   1        9.71       18.06     17.34 o 
  -7   6   1       27.87       19.40     16.00 o 
  -6   6   1      146.59      154.28     23.24 o 
  -5   6   1     1414.34     1502.89     57.65 o 
  -4   6   1     1966.20     2003.33     42.18 o 
  -3   6   1      345.98      352.74     15.52 o 
  -2   6   1      279.27      315.98     18.28 o 
  -1   6   1      184.64      244.03     11.40 o 
   0   6   1     1869.54     1652.17     30.82 o 
   1   6   1     4324.56     4485.32     79.99 o 
   2   6   1     7622.39     7328.29     97.87 o 
   3   6   1      981.63      952.25     26.54 o 
   4   6   1     3915.74     4108.21     71.80 o 
   5   6   1       48.72       55.61      8.86 o 
   6   6   1       11.72       42.37     15.91 o 
   7   6   1     2476.72     2500.06     53.94 o 
   8   6   1       12.31       10.01     15.02 o 
   9   6   1       81.58      110.03     24.67 o 
  10   6   1      516.74      501.64     44.16 o 
  -7   7   1       89.64       25.03     17.25 o 
  -6   7   1        2.86        9.39     13.94 o 
  -5   7   1      224.19      300.88     28.06 o 
  -4   7   1     3230.11     3424.24     92.77 o 
  -3   7   1      198.38      199.67     13.34 o 
  -2   7   1     5127.73     5055.06     78.93 o 
  -1   7   1     1440.66     1519.91     32.40 o 
   0   7   1     6514.36     6750.21    176.83 o 
   1   7   1      545.66      628.96     17.03 o 
   2   7   1     1128.95     1035.44     37.63 o 
   3   7   1     4826.79     4887.17    109.04 o 
   4   7   1      886.05      833.46     27.26 o 
   5   7   1      754.20      744.52     41.34 o 
   6   7   1     2656.97     2708.54     58.33 o 
   7   7   1      333.41      278.70     18.25 o 
   8   7   1       47.44       30.21     17.70 o 
   9   7   1      671.91      665.58     49.43 o 
  -6   8   1        4.58       19.04     16.98 o 
  -5   8   1       12.81       10.64     13.32 o 
  -4   8   1      924.12      895.56     44.69 o 
  -3   8   1      171.28      197.41     16.81 o 
  -2   8   1     1318.73     1416.28     46.39 o 
  -1   8   1     1026.02     1159.35     29.16 o 
   0   8   1      892.78      740.22     33.34 o 
   1   8   1     2275.27     2405.06     67.48 o 
   2   8   1     9223.36     9059.24    184.21 o 
   3   8   1     2289.77     2291.02     66.77 o 
   4   8   1       51.00       82.67     26.55 o 
   5   8   1     1980.52     2086.53     70.34 o 
   6   8   1      123.09      133.86     14.36 o 
   7   8   1     3300.08     3154.83     68.33 o 
   8   8   1      312.96      324.80     21.76 o 
   9   8   1        3.57        6.97     19.49 o 
  -5   9   1        7.06       18.41     15.91 o 
  -4   9   1      311.29      410.56     33.87 o 
  -3   9   1      674.18      758.15     35.26 o 
  -2   9   1      785.31      878.86     40.49 o 
  -1   9   1     1768.32     1682.27     57.20 o 
   0   9   1      289.73      278.26     22.26 o 
   1   9   1     1063.13     1136.53     44.69 o 
   2   9   1     2090.47     1919.92     62.12 o 
   3   9   1     2314.25     2466.38     73.56 o 
   4   9   1      729.25      769.27     38.61 o 
   5   9   1      453.07      437.56     45.59 o 
   6   9   1      320.54      352.66     22.97 o 
   7   9   1       74.60       80.90     14.01 o 
   8   9   1      260.10      233.57     20.36 o 
  -3  10   1       19.59       13.50     12.43 o 
  -2  10   1     2452.05     2466.56     77.85 o 
  -1  10   1      248.24      246.80     23.33 o 
   0  10   1      521.25      524.61     31.91 o 
   1  10   1     1942.79     1810.61     62.56 o 
   2  10   1     1309.12     1303.48     52.02 o 
   3  10   1     1840.26     1790.06     63.91 o 
   4  10   1      603.54      606.22     37.09 o 
   5  10   1     1635.66     1801.94     66.32 o 
   6  10   1       13.02        6.97     11.62 o 
   7  10   1      450.35      430.99     27.40 o 
  -2  11   1      323.10      269.05     26.90 o 
  -1  11   1     1351.76     1342.19     56.58 o 
   0  11   1     1024.92     1057.70     49.07 o 
   1  11   1      822.80      842.83     43.18 o 
   2  11   1       71.81       49.61     14.93 o 
   3  11   1      232.93      285.78     27.44 o 
   4  11   1      860.61      829.51     45.23 o 
   5  11   1     1340.38     1464.63     63.01 o 
  -4 -10   2        4.88       10.81     16.36 o 
  -3 -10   2       83.43       60.43     16.89 o 
  -2 -10   2     1795.91     1786.30     68.37 o 
  -1 -10   2      313.46      360.85     30.92 o 
   0 -10   2       65.25       57.30     15.73 o 
   1 -10   2     1475.93     1573.58     64.62 o 
   2 -10   2      422.28      412.08     33.78 o 
  -5  -9   2      548.69      524.50     27.74 o 
  -4  -9   2      133.04      128.18     17.30 o 
  -3  -9   2     3704.89     3826.54     80.27 o 
  -2  -9   2       32.05        4.29     10.99 o 
  -1  -9   2      528.20      472.15     32.27 o 
   0  -9   2      898.65      853.92     42.55 o 
   1  -9   2      569.56      461.60     32.00 o 
   2  -9   2      998.70      980.21     48.09 o 
   3  -9   2      959.92     1002.19     50.59 o 
   4  -9   2      143.97      147.31     22.97 o 
  -7  -8   2     1575.96     1642.14     83.75 o 
  -6  -8   2      145.73      148.38     17.70 o 
  -5  -8   2       80.85       64.38     12.21 o 
  -4  -8   2      432.72      443.18     29.94 o 
  -3  -8   2        1.73        7.04      7.45 o 
  -2  -8   2     2100.04     2004.49     49.63 o 
  -1  -8   2     2334.38     2308.18     70.79 o 
   0  -8   2       12.07       28.42     10.99 o 
   1  -8   2     1177.34     1183.90     48.17 o 
   2  -8   2        0.37        6.53      9.30 o 
   3  -8   2      372.10      367.30     29.58 o 
   4  -8   2     2617.27     2872.60     88.13 o 
   5  -8   2       26.81       16.98     14.03 o 
  -7  -7   2      220.84      194.06     33.34 o 
  -6  -7   2     1354.02     1295.71     67.75 o 
  -5  -7   2     2382.04     2316.77     54.15 o 
  -4  -7   2      137.90      204.88     21.01 o 
  -3  -7   2     2352.69     2270.90     51.44 o 
  -2  -7   2      344.75      378.88     43.84 o 
  -1  -7   2        0.86       -0.36      5.35 o 
   0  -7   2    11358.31    10698.15    214.86 o 
   1  -7   2      911.57     1008.00     41.92 o 
   2  -7   2      479.87      397.06     26.99 o 
   3  -7   2     1628.16     1700.68     59.79 o 
   4  -7   2       68.31       68.20     10.59 o 
   5  -7   2      385.00      408.24     21.28 o 
   6  -7   2      423.53      413.06     33.34 o 
  -8  -6   2      324.58      310.62     38.61 o 
  -7  -6   2      670.90      631.35     48.99 o 
  -6  -6   2        1.88       19.40     15.55 o 
  -5  -6   2     1013.88      961.57     30.91 o 
  -4  -6   2     2002.93     2122.35     77.00 o 
  -3  -6   2      830.28      788.96     26.22 o 
  -2  -6   2       30.16       29.38      7.13 o 
  -1  -6   2     7703.55     7452.15    174.91 o 
   0  -6   2     1698.41     1712.56     38.83 o 
   1  -6   2      398.59      394.02     23.86 o 
   2  -6   2     3890.01     3866.28     64.25 o 
   3  -6   2      523.03      498.05     19.90 o 
   4  -6   2     4216.13     4246.24     73.91 o 
   5  -6   2      288.02      298.83     17.66 o 
   6  -6   2       20.90       32.98     14.12 o 
   7  -6   2       85.47      147.67     23.24 o 
  -8  -5   2      403.65      363.62     38.16 o 
  -7  -5   2      204.00      196.29     28.69 o 
  -6  -5   2        9.98       14.12     13.94 o 
  -5  -5   2     4060.27     3965.62     83.66 o 
  -4  -5   2     4172.01     4019.12     71.17 o 
  -3  -5   2      265.34      259.60     31.33 o 
  -2  -5   2     5461.94     5310.49     85.41 o 
  -1  -5   2       11.96       17.01      7.69 o 
   0  -5   2    11210.03    10358.52    146.89 o 
   1  -5   2     3149.55     3317.84     53.07 o 
   2  -5   2     1078.56     1275.71     28.78 o 
   3  -5   2      341.39      386.45     16.35 o 
   4  -5   2      166.87      180.59     13.54 o 
   5  -5   2        6.92       14.92     15.73 o 
   6  -5   2     3805.34     3895.55     71.12 o 
   7  -5   2       16.02       28.07     14.57 o 
   8  -5   2        4.11       16.80     14.03 o 
  -9  -4   2      230.88      180.74     30.75 o 
  -8  -4   2      850.17      750.41     50.69 o 
  -7  -4   2      428.78      382.05     36.02 o 
  -6  -4   2      109.46      122.64     21.90 o 
  -5  -4   2     2348.78     2045.54     43.19 o 
  -4  -4   2     5465.12     5179.55     83.47 o 
  -3  -4   2     2966.99     2703.79     50.01 o 
  -2  -4   2     2765.23     2585.49     47.46 o 
  -1  -4   2     1985.14     1861.02     36.61 o 
   0  -4   2     3978.81     3904.13     62.44 o 
   1  -4   2      440.55      420.66     11.12 o 
   2  -4   2    18791.94    17789.51    227.38 o 
   3  -4   2        5.09        0.62      5.59 o 
   4  -4   2     1603.86     1536.89     34.62 o 
   5  -4   2     1362.63     1331.59     33.08 o 
   6  -4   2      170.00      175.15     19.75 o 
   7  -4   2     1111.89     1358.72     56.13 o 
   8  -4   2      433.07      457.22     35.93 o 
   9  -4   2        0.43        5.01     14.75 o 
  -9  -3   2      710.03      726.63     50.15 o 
  -8  -3   2      940.39      866.88     52.56 o 
  -7  -3   2      287.48      206.04     27.26 o 
  -6  -3   2      931.65      884.67     47.11 o 
  -5  -3   2      225.36      216.80     13.54 o 
  -4  -3   2     2467.94     2417.59     35.30 o 
  -3  -3   2     3963.43     3502.74     44.85 o 
  -2  -3   2     9812.62     9578.61    133.97 o 
  -1  -3   2     1112.15     1379.83     28.12 o 
   0  -3   2       21.72        7.68      3.73 o 
   1  -3   2     4662.48     4573.61     87.98 o 
   2  -3   2     2935.27     2900.76     46.91 o 
   3  -3   2     4405.10     4410.50     67.46 o 
   4  -3   2     3336.08     3299.03     55.70 o 
   5  -3   2      644.74      610.17     20.56 o 
   6  -3   2     3980.20     3931.20     68.20 o 
   7  -3   2        2.99       -4.83     10.46 o 
   8  -3   2      190.79      207.29     24.76 o 
   9  -3   2      207.56      284.88     30.66 o 
  -9  -2   2       38.52       13.23     16.54 o 
  -8  -2   2      458.38      432.63     35.57 o 
  -7  -2   2     2072.87     2033.83     49.52 o 
  -6  -2   2     1090.67     1033.55     31.76 o 
  -5  -2   2      301.08      227.55     14.04 o 
  -4  -2   2      279.40      297.28      9.60 o 
  -3  -2   2     9240.46     8614.61     95.56 o 
  -2  -2   2    24946.54    23744.43    517.81 o 
  -1  -2   2        8.35       78.22     16.71 o 
   0  -2   2    25897.65    24725.92    728.65 o 
   1  -2   2       29.24       42.70      3.11 o 
   2  -2   2    17143.67    15843.95    200.47 o 
   3  -2   2       67.91       66.03     12.47 o 
   4  -2   2     5050.01     5228.94     77.93 o 
   5  -2   2      273.21      237.01     12.43 o 
   6  -2   2      276.54      262.53     17.29 o 
   7  -2   2       41.20       40.14     13.14 o 
   8  -2   2     1067.64      967.42     47.91 o 
   9  -2   2       23.48        4.65     13.41 o 
  10  -2   2        7.25       15.37     16.27 o 
  -9  -1   2       13.65       20.71     11.24 o 
  -8  -1   2       94.63       90.78     13.78 o 
  -7  -1   2      352.62      296.15     18.70 o 
  -6  -1   2     5461.35     5110.47    101.71 o 
  -5  -1   2      223.56      219.75     13.64 o 
  -4  -1   2     1180.99     1129.79     18.96 o 
  -3  -1   2     1214.77      905.50     16.71 o 
  -2  -1   2     8846.37     8878.67     95.69 o 
  -1  -1   2      330.26      261.45     18.73 o 
   0  -1   2     7946.19     7334.17    171.11 o 
   1  -1   2      639.68      774.56     14.89 o 
   2  -1   2     6791.54     6443.17    114.05 o 
   3  -1   2     1444.91     1165.58     24.08 o 
   4  -1   2    24417.12    22551.34    507.84 o 
   5  -1   2     1459.55     1533.45     24.87 o 
   6  -1   2     2125.46     2014.29     41.32 o 
   7  -1   2      135.84      114.95     17.43 o 
   8  -1   2        8.77       46.21     15.46 o 
   9  -1   2      975.86     1123.30     53.45 o 
  10  -1   2      156.91       94.30     22.34 o 
  -9   0   2      177.34      250.91     29.14 o 
  -8   0   2      317.42      252.84     19.10 o 
  -7   0   2     1335.72     1494.01     60.11 o 
  -6   0   2      353.83      322.71     17.89 o 
  -5   0   2      418.32      432.09     17.85 o 
  -4   0   2     5229.59     4752.92     75.00 o 
  -3   0   2      162.19      162.08      9.70 o 
  -2   0   2    14600.43    14753.58    205.93 o 
  -1   0   2     2597.87     2330.72     32.77 o 
   0   0   2     9675.19     9503.98    168.83 o 
   1   0   2     2928.32     3274.89     64.80 o 
   2   0   2      534.40      734.51     20.20 o 
   3   0   2      198.78      244.47      9.67 o 
   4   0   2     3064.57     2740.44     45.51 o 
   5   0   2     2849.82     2609.12     29.29 o 
   6   0   2      639.89      570.03     14.86 o 
   7   0   2        1.74        0.73      5.23 o 
   8   0   2     1982.05     2081.07     70.07 o 
   9   0   2      113.60       77.95     17.97 o 
  10   0   2      144.76      176.63     25.47 o 
  -9   1   2       43.27       42.28     17.70 o 
  -8   1   2      917.70      794.00     31.29 o 
  -7   1   2        3.21       -6.27      7.04 o 
  -6   1   2     4232.57     4071.67     73.93 o 
  -5   1   2     5234.62     5036.79    112.53 o 
  -4   1   2     1406.97     1523.09     44.33 o 
  -3   1   2      302.93      231.16     13.94 o 
  -2   1   2      563.00      669.60     21.45 o 
  -1   1   2      969.22      960.38     35.13 o 
   0   1   2    52824.96    55849.76   1163.18 o 
   1   1   2      350.37      283.44      8.94 o 
   2   1   2    10465.05     9782.80    124.16 o 
   3   1   2      765.62      873.05     16.98 o 
   4   1   2    14476.63    13549.34    145.58 o 
   5   1   2     1243.11     1074.32     19.88 o 
   6   1   2      346.43      283.03     10.80 o 
   7   1   2      128.92      142.55      8.83 o 
   8   1   2      201.53      152.94     20.20 o 
   9   1   2      637.22      725.38     41.39 o 
  10   1   2      410.53      398.76     34.23 o 
  -9   2   2      121.02      186.64     28.42 o 
  -8   2   2        9.34       22.44     14.21 o 
  -7   2   2      143.62      164.84     15.13 o 
  -6   2   2        2.12        1.25      9.92 o 
  -5   2   2        2.68       17.79      9.21 o 
  -4   2   2    13358.98    12796.12    240.60 o 
  -3   2   2       22.07       31.02      7.24 o 
  -2   2   2     9052.14     9881.32    239.76 o 
  -1   2   2      314.12      216.17      6.05 o 
   0   2   2    16085.87    20118.59    246.07 o 
   1   2   2     3666.11     4091.00     79.10 o 
   2   2   2       18.85       43.26      6.35 o 
   3   2   2     1036.71     1034.25     17.01 o 
   4   2   2     8675.39     8186.84     92.18 o 
   5   2   2     1462.78     1371.09     23.99 o 
   6   2   2     9502.93     9411.93    124.42 o 
   7   2   2     1927.87     1910.32     32.73 o 
   8   2   2      724.59      744.95     39.33 o 
   9   2   2       44.31       64.54     17.16 o 
  10   2   2        3.21       21.90     15.37 o 
  -8   3   2      475.36      399.47     34.23 o 
  -7   3   2       39.43       96.54     18.50 o 
  -6   3   2      387.02      335.74     26.46 o 
  -5   3   2     2285.67     2327.31     67.57 o 
  -4   3   2       29.68       37.01      9.47 o 
  -3   3   2     1472.00     1510.75     26.69 o 
  -2   3   2     4828.62     4870.39     67.30 o 
  -1   3   2      216.71      230.82      9.07 o 
   0   3   2    28216.81    28927.66    351.89 o 
   1   3   2      231.88      173.86     10.19 o 
   2   3   2     3866.14     4095.64     82.14 o 
   3   3   2     4535.99     4618.52     69.44 o 
   4   3   2       12.20       22.81      3.67 o 
   5   3   2      814.74      744.94     16.94 o 
   6   3   2     5442.25     5536.56     70.04 o 
   7   3   2     1715.27     1709.30     31.08 o 
   8   3   2       98.42       92.81     12.29 o 
   9   3   2      128.90      120.22     19.84 o 
  10   3   2      309.84      251.63     27.44 o 
  -8   4   2      558.51      576.91     42.73 o 
  -7   4   2      317.04      367.66     32.18 o 
  -6   4   2     1883.92     1944.77     67.39 o 
  -5   4   2      602.76      628.75     33.52 o 
  -4   4   2     6639.03     6584.46    139.88 o 
  -3   4   2      550.10      522.79     15.14 o 
  -2   4   2      171.90      185.78     10.14 o 
  -1   4   2     1397.84     1904.82     31.66 o 
   0   4   2       80.37       46.75      7.15 o 
   1   4   2      928.56     1063.72     19.88 o 
   2   4   2    22570.82    23221.67    407.56 o 
   3   4   2      104.16       85.19     14.21 o 
   4   4   2     7142.33     7493.30    109.68 o 
   5   4   2       38.79       60.04      5.94 o 
   6   4   2     4293.66     4455.22     59.87 o 
   7   4   2     3128.67     3066.20     46.92 o 
   8   4   2      543.42      537.24     17.67 o 
   9   4   2      241.35      284.81     19.45 o 
  10   4   2      292.87      265.12     27.80 o 
  -8   5   2     1042.47      869.92     52.29 o 
  -7   5   2        2.66       10.73     14.57 o 
  -6   5   2      211.12      276.29     27.26 o 
  -5   5   2      514.37      430.93     29.14 o 
  -4   5   2      301.26      324.66     23.42 o 
  -3   5   2     2371.30     2391.07     42.23 o 
  -2   5   2    17584.71    18119.31    229.61 o 
  -1   5   2     3867.82     4672.94     67.49 o 
   0   5   2     9602.56     9977.55    129.27 o 
   1   5   2      664.77      841.06     17.93 o 
   2   5   2     1189.88     1348.37     24.74 o 
   3   5   2    12960.78    13696.24    252.22 o 
   4   5   2      288.65      207.81     12.79 o 
   5   5   2      232.02      214.59     13.76 o 
   6   5   2     2559.49     2595.22     54.28 o 
   7   5   2     1105.44     1078.16     24.76 o 
   8   5   2      719.15      731.69     29.97 o 
   9   5   2       73.36       77.32     19.84 o 
  -7   6   2      783.38      865.36     50.69 o 
  -6   6   2      832.83      753.89     42.91 o 
  -5   6   2      225.78      177.79     21.00 o 
  -4   6   2     1116.03     1008.90     42.10 o 
  -3   6   2      371.28      415.97     16.30 o 
  -2   6   2      635.31      668.41     19.32 o 
  -1   6   2     3659.80     3916.53     90.23 o 
   0   6   2     4629.49     4529.00     66.48 o 
   1   6   2        0.77       65.25      8.85 o 
   2   6   2    16315.36    15711.97    198.82 o 
   3   6   2        3.59        1.61      5.54 o 
   4   6   2      457.16      468.95     19.01 o 
   5   6   2     3554.48     3641.34     72.53 o 
   6   6   2       89.98       97.40     16.76 o 
   7   6   2     1875.97     1753.92     43.27 o 
   8   6   2     1906.06     1876.08     45.93 o 
   9   6   2      775.72      843.55     49.88 o 
  10   6   2       21.22       23.15     18.95 o 
  -6   7   2     1527.15     1788.36     71.32 o 
  -5   7   2      294.53      256.27     25.20 o 
  -4   7   2      785.84      860.09     40.77 o 
  -3   7   2        0.36        6.38      6.39 o 
  -2   7   2     7752.07     7986.90    114.07 o 
  -1   7   2       63.52       80.18      7.66 o 
   0   7   2       51.21       58.99      9.07 o 
   1   7   2      661.82      693.19     23.60 o 
   2   7   2        0.10       35.13      8.49 o 
   3   7   2     4284.13     4363.69     99.83 o 
   4   7   2     7607.66     7813.67    161.06 o 
   5   7   2        0.29        7.48      7.01 o 
   6   7   2      950.95      991.25     32.08 o 
   7   7   2       78.18       85.86     12.24 o 
   8   7   2      120.87      125.46     14.10 o 
   9   7   2     2378.29     2367.97     93.22 o 
  10   7   2      164.13      164.47     30.39 o 
  -6   8   2      634.99      548.93     40.77 o 
  -5   8   2      338.49      234.29     26.72 o 
  -4   8   2      368.85      446.84     31.37 o 
  -3   8   2      192.45      132.12     17.43 o 
  -2   8   2      659.70      674.49     22.69 o 
  -1   8   2     1249.73     1378.08     32.16 o 
   0   8   2     6423.00     6335.81     92.91 o 
   1   8   2     3599.43     3664.04     88.66 o 
   2   8   2     1154.82     1112.48     41.11 o 
   3   8   2      283.73      256.09     20.20 o 
   4   8   2       81.97      101.01     14.30 o 
   5   8   2     5264.82     5604.70    129.15 o 
   6   8   2       53.23       55.97     11.31 o 
   7   8   2      314.16      285.44     24.36 o 
   8   8   2      614.60      655.15     73.43 o 
   9   8   2      324.79      275.13     37.72 o 
  -5   9   2      617.43      623.57     42.20 o 
  -4   9   2      312.01      338.78     30.21 o 
  -3   9   2      994.29     1016.14     45.85 o 
  -2   9   2      128.90      116.31     11.30 o 
  -1   9   2      102.96      105.92     19.35 o 
   0   9   2      886.93      790.99     35.75 o 
   1   9   2     3170.60     3250.58     85.27 o 
   2   9   2        2.36       -2.32      6.70 o 
   3   9   2      308.97      367.21     25.29 o 
   4   9   2     2843.19     2731.20     78.74 o 
   5   9   2      240.35      239.83     22.79 o 
   6   9   2       16.22       22.26     11.80 o 
   7   9   2     2019.72     1978.08     53.42 o 
   8   9   2       19.58       -3.59      9.45 o 
  -2  10   2      292.81      333.95     26.81 o 
  -1  10   2        5.50       31.46     11.17 o 
   0  10   2     3318.03     3208.75     88.22 o 
   1  10   2      913.99      829.34     38.70 o 
   2  10   2       73.16       86.80     15.46 o 
   3  10   2     2185.16     2147.39     69.80 o 
   4  10   2        0.05       -6.79      8.31 o 
   5  10   2     2408.28     2481.48     79.37 o 
   6  10   2     1247.80     1368.46     56.93 o 
   7  10   2      115.42       86.44     18.23 o 
  -2  11   2      115.47      113.61     19.13 o 
  -1  11   2       54.81       49.70     14.21 o 
   0  11   2      235.79      211.32     22.34 o 
   1  11   2     1021.50     1029.36     46.74 o 
   2  11   2     1779.12     1652.33     61.22 o 
   3  11   2      887.47      837.38     43.45 o 
   4  11   2      640.16      633.67     39.06 o 
   5  11   2      471.19      435.76     33.96 o 
   6  11   2       84.00      102.70     20.65 o 
   1  12   2      278.13      264.41     26.19 o 
   2  12   2      226.68      212.75     24.31 o 
   3  12   2     1582.34     1668.15     66.41 o 
   4  12   2       31.56       18.68     14.12 o 
  -1 -10   3     1470.19     1486.89     63.55 o 
   0 -10   3      124.35      143.47     22.79 o 
  -4  -9   3        1.31        3.47      9.60 o 
  -3  -9   3      248.20      265.86     21.32 o 
  -2  -9   3      159.18      167.70     17.61 o 
  -1  -9   3      913.82      901.91     46.12 o 
   0  -9   3     1888.35     1740.63     66.23 o 
   1  -9   3      134.84      172.07     22.61 o 
   2  -9   3      117.43       87.96     19.31 o 
   3  -9   3       58.71       86.26     19.75 o 
  -6  -8   3        6.54      131.31     28.51 o 
  -5  -8   3       29.22       37.47     11.33 o 
  -4  -8   3     1835.11     1769.07     48.96 o 
  -3  -8   3     2359.93     2295.68     56.58 o 
  -2  -8   3        0.76       11.22      8.53 o 
  -1  -8   3     2649.52     2716.19     61.08 o 
   0  -8   3      134.20      113.52     17.70 o 
   1  -8   3      221.23      255.74     24.04 o 
   2  -8   3     2928.78     3079.60     92.06 o 
   3  -8   3      170.24      153.93     21.99 o 
   4  -8   3      373.57      351.65     30.39 o 
   5  -8   3      193.27      212.92     25.38 o 
  -6  -7   3       93.50       92.43     25.83 o 
  -5  -7   3     2295.86     2275.16     62.70 o 
  -4  -7   3       17.16       15.11     10.19 o 
  -3  -7   3      171.70      202.63     16.04 o 
  -2  -7   3     3460.75     3307.81     66.66 o 
  -1  -7   3      762.44      696.63     26.67 o 
   0  -7   3     1261.40     1067.94     32.90 o 
   1  -7   3      997.94     1171.92     47.55 o 
   2  -7   3      324.54      273.34     23.69 o 
   3  -7   3       32.10       53.63     14.30 o 
   4  -7   3      215.19      219.18     23.51 o 
   5  -7   3      999.58      879.22     44.97 o 
   6  -7   3      962.49      987.67     34.13 o 
  -7  -6   3      471.88      395.63     41.21 o 
  -6  -6   3      647.90      696.06     49.79 o 
  -5  -6   3       44.01       45.85      9.68 o 
  -4  -6   3      518.17      571.77     23.77 o 
  -3  -6   3     3635.97     3672.70    165.48 o 
  -2  -6   3      368.77      373.67     18.47 o 
  -1  -6   3      203.83      214.94     14.34 o 
   0  -6   3      664.98      665.25     47.51 o 
   1  -6   3     3903.49     3860.22     96.71 o 
   2  -6   3     8988.86     8709.59    182.87 o 
   3  -6   3      155.00      175.91     19.57 o 
   4  -6   3      353.72      303.71     17.29 o 
   5  -6   3       90.04       98.28     16.58 o 
   6  -6   3      456.47      492.27     23.32 o 
   7  -6   3        2.53       17.52     13.32 o 
  -8  -5   3      352.11      363.53     39.86 o 
  -7  -5   3     1449.37     1371.59     71.14 o 
  -6  -5   3      791.44      700.00     47.74 o 
  -5  -5   3       72.14       70.71     19.84 o 
  -4  -5   3      774.75      843.67    131.75 o 
  -3  -5   3        0.01        6.08      6.35 o 
  -2  -5   3     7925.81     7433.88    114.53 o 
  -1  -5   3     2579.76     2434.00     48.69 o 
   0  -5   3      128.17      179.35     12.35 o 
   1  -5   3     5766.70     5718.70     96.97 o 
   2  -5   3       23.47        2.30      6.26 o 
   3  -5   3       94.05       92.20      9.30 o 
   4  -5   3     3948.98     4093.85     82.59 o 
   5  -5   3       31.82       25.45      8.33 o 
   6  -5   3      602.68      655.47     31.91 o 
   7  -5   3      579.84      559.21     36.82 o 
   8  -5   3      595.07      648.60     41.75 o 
  -8  -4   3        8.75       17.25     19.40 o 
  -7  -4   3      469.55      500.39     42.02 o 
  -6  -4   3     2724.54     2799.49     99.92 o 
  -5  -4   3      145.71      101.10     20.74 o 
  -4  -4   3      285.79      280.63     34.33 o 
  -3  -4   3     4713.20     4499.02     75.70 o 
  -2  -4   3     1679.00     1697.26     37.09 o 
  -1  -4   3      400.64      486.07     17.73 o 
   0  -4   3    14495.93    13255.43    182.38 o 
   1  -4   3     3259.92     3140.91     41.60 o 
   2  -4   3     7848.56     7385.41    104.35 o 
   3  -4   3     1560.65     1589.57     34.23 o 
   4  -4   3      270.28      204.34     13.11 o 
   5  -4   3      328.65      387.92     26.73 o 
   6  -4   3      134.96      129.16     12.20 o 
   7  -4   3      255.16      181.56     17.56 o 
   8  -4   3      978.62     1147.25     54.07 o 
   9  -4   3      139.45      188.78     27.17 o 
  -8  -3   3        1.19        3.22     16.63 o 
  -7  -3   3     1326.18     1264.34     63.19 o 
  -6  -3   3      715.23      681.13     43.27 o 
  -5  -3   3        4.77       11.35     11.98 o 
  -4  -3   3     2690.28     2604.88     49.10 o 
  -3  -3   3      367.16      305.10     30.97 o 
  -2  -3   3     5535.90     5243.73     81.52 o 
  -1  -3   3    15195.39    14424.26    195.80 o 
   0  -3   3      309.92      265.47     11.74 o 
   1  -3   3       36.29       28.21      3.29 o 
   2  -3   3     2700.87     2819.97     37.94 o 
   3  -3   3      221.29      276.74     13.17 o 
   4  -3   3    11115.51    10430.86    143.46 o 
   5  -3   3       45.63       39.33      7.45 o 
   6  -3   3      223.88      241.22     14.93 o 
   7  -3   3       64.50       77.01     13.90 o 
   8  -3   3      765.60      824.33     43.71 o 
   9  -3   3      267.27      343.96     32.09 o 
  -8  -2   3       18.12       23.24     17.43 o 
  -7  -2   3      606.35      560.19     40.13 o 
  -6  -2   3      428.24      464.91     35.75 o 
  -5  -2   3     4750.82     4423.80     77.10 o 
  -4  -2   3     4192.10     3976.27     51.71 o 
  -3  -2   3     1798.45     1750.42     26.47 o 
  -2  -2   3     3045.50     2922.88     37.60 o 
  -1  -2   3      141.90      108.10      8.62 o 
   0  -2   3    23805.89    21777.74    283.84 o 
   1  -2   3     1321.50     1342.73     20.11 o 
   2  -2   3      619.22      543.10     18.71 o 
   3  -2   3     6047.46     6192.08     88.70 o 
   4  -2   3       36.79       40.98      6.44 o 
   5  -2   3      596.58      499.46     18.36 o 
   6  -2   3     5233.46     5014.20     81.30 o 
   7  -2   3        3.34        8.44      6.54 o 
   8  -2   3     1781.70     1772.99     65.42 o 
   9  -2   3      127.84      122.82     21.45 o 
  10  -2   3       76.47       79.73     20.56 o 
  -9  -1   3       74.73       48.27     19.58 o 
  -8  -1   3      767.54      715.92     30.94 o 
  -7  -1   3       21.73        1.96      8.47 o 
  -6  -1   3      733.12      703.51     32.81 o 
  -5  -1   3     2191.02     2068.46     44.73 o 
  -4  -1   3     3273.40     3107.82     55.42 o 
  -3  -1   3        2.36       45.64     12.74 o 
  -2  -1   3     1084.60     1102.48     18.03 o 
  -1  -1   3     1362.85     1167.36     18.85 o 
   0  -1   3     7600.36     7235.12    100.62 o 
   1  -1   3        8.45       41.12      5.72 o 
   2  -1   3    22902.61    21432.82    266.41 o 
   3  -1   3     4190.94     4375.75     65.25 o 
   4  -1   3    13818.01    12798.93    273.59 o 
   5  -1   3      159.53      140.71     10.49 o 
   6  -1   3       93.69       99.63      9.84 o 
   7  -1   3      940.91     1039.14     21.13 o 
   8  -1   3      261.11      227.85     23.77 o 
   9  -1   3        0.22       -4.47     10.55 o 
  10  -1   3      875.12      879.66     49.35 o 
  -9   0   3      728.94      857.01     35.89 o 
  -8   0   3      146.42      132.83     26.50 o 
  -7   0   3       41.04       35.16     10.60 o 
  -6   0   3        0.13        7.69      7.44 o 
  -5   0   3     1336.35     1232.62     32.47 o 
  -4   0   3     8043.30     7821.29    115.90 o 
  -3   0   3     2090.25     1933.92     26.85 o 
  -2   0   3     8466.24     8951.38    114.43 o 
  -1   0   3     1048.58      964.55     17.47 o 
   0   0   3    12998.51    13892.87    245.70 o 
   1   0   3      504.51      433.88     16.98 o 
   2   0   3     1180.50     1025.25     20.14 o 
   3   0   3     1598.74     1408.47     42.99 o 
   4   0   3     3343.70     3196.15     72.57 o 
   5   0   3      919.18      855.99     24.36 o 
   6   0   3     8901.45     8399.65     89.76 o 
   7   0   3       33.13       37.58      6.52 o 
   8   0   3       39.01       42.28     14.30 o 
   9   0   3       59.66      125.15     21.99 o 
  10   0   3       27.73       33.79     16.63 o 
  -8   1   3      837.26      786.13     32.39 o 
  -7   1   3      927.64     1090.77     35.65 o 
  -6   1   3      208.07      180.92     39.33 o 
  -5   1   3     1608.15     1594.45     37.92 o 
  -4   1   3     2348.77     2369.14     61.22 o 
  -3   1   3      753.16      734.41     26.55 o 
  -2   1   3     3939.69     3781.84     78.29 o 
  -1   1   3     1056.88     1127.50     29.05 o 
   0   1   3    28950.43    30692.49    496.54 o 
   1   1   3      826.21      747.81     22.70 o 
   2   1   3    98555.17    89368.77   1535.33 o 
   3   1   3      287.52      320.21     19.33 o 
   4   1   3     1281.52     1310.43     20.18 o 
   5   1   3       75.60       90.89      4.85 o 
   6   1   3     2768.71     2714.78     68.45 o 
   7   1   3     2069.27     2048.48     42.77 o 
   8   1   3     1866.99     1868.85     41.42 o 
   9   1   3       49.67       29.86     13.86 o 
  10   1   3      418.95      329.39     30.75 o 
  -8   2   3       59.58       30.16     10.88 o 
  -7   2   3       31.78       25.19      9.64 o 
  -6   2   3     2001.40     1964.70     64.62 o 
  -5   2   3      712.35      667.19     32.27 o 
  -4   2   3     4903.45     5128.76    111.81 o 
  -3   2   3     3345.53     3306.53     75.52 o 
  -2   2   3     8516.18    10024.16    186.35 o 
  -1   2   3      201.39      305.29     15.42 o 
   0   2   3        4.07       11.77     12.47 o 
   1   2   3      246.70      228.21     11.89 o 
   2   2   3    50721.00    49466.72    847.30 o 
   3   2   3     1548.80     1422.89     39.15 o 
   4   2   3    11039.08    10642.79    125.57 o 
   5   2   3     1052.82     1076.12     20.34 o 
   6   2   3     3702.93     3441.98     47.62 o 
   7   2   3      406.48      427.09     14.31 o 
   8   2   3      237.40      226.45     25.38 o 
   9   2   3      882.89      908.79     45.67 o 
  10   2   3       30.62       -2.59     12.78 o 
  11   2   3      150.26      226.96     28.78 o 
  -8   3   3      576.86      493.42     38.88 o 
  -7   3   3     1296.50     1453.10     60.87 o 
  -6   3   3       22.86        8.13     10.55 o 
  -5   3   3      204.17      192.81     18.59 o 
  -4   3   3       60.23       74.82     12.07 o 
  -3   3   3      283.35      268.16     17.79 o 
  -2   3   3    21986.82    24106.84    297.31 o 
  -1   3   3       12.29        6.33      2.53 o 
   0   3   3     7638.66     9460.15    120.85 o 
   1   3   3      659.73      900.03     25.74 o 
   2   3   3     5724.08     5956.22    116.28 o 
   3   3   3      960.59      926.58     30.39 o 
   4   3   3     4998.35     4936.48     60.39 o 
   5   3   3     1119.79     1025.80     20.46 o 
   6   3   3      681.77      641.89     22.39 o 
   7   3   3     1550.92     1550.23     29.27 o 
   8   3   3     2317.14     2237.19     45.87 o 
   9   3   3      317.71      289.17     26.99 o 
  10   3   3       32.24       38.35     15.64 o 
  11   3   3       48.32       47.91     18.95 o 
  -8   4   3       35.69       35.58     18.06 o 
  -7   4   3      196.04      178.86     24.58 o 
  -6   4   3     3522.71     3337.45     95.54 o 
  -5   4   3      165.11      215.52     21.18 o 
  -4   4   3      698.33      608.99     30.39 o 
  -3   4   3      964.01     1031.15     36.82 o 
  -2   4   3      758.32      898.48     19.17 o 
  -1   4   3     4904.09     5860.85     79.47 o 
   0   4   3    16994.45    17437.14    217.08 o 
   1   4   3       11.18       15.62      3.15 o 
   2   4   3    14201.29    13899.93    251.06 o 
   3   4   3      281.07      234.46     15.19 o 
   4   4   3     9260.83     9497.90    182.51 o 
   5   4   3     5214.42     5265.06     67.01 o 
   6   4   3      546.47      571.99     16.35 o 
   7   4   3      143.81      165.39     10.20 o 
   8   4   3      496.24      508.64     17.33 o 
   9   4   3     1611.63     1709.89     64.08 o 
  10   4   3      157.40      152.23     23.15 o 
  11   4   3        0.36        9.56     14.66 o 
  -7   5   3      430.97      510.58     37.63 o 
  -6   5   3       11.97       25.56     12.87 o 
  -5   5   3       78.59       66.86     15.20 o 
  -4   5   3     6363.55     6519.66    143.27 o 
  -3   5   3      757.41      877.52     35.21 o 
  -2   5   3    10597.51    11172.10    216.70 o 
  -1   5   3     3026.96     3210.49     49.58 o 
   0   5   3      644.83      603.56     15.35 o 
   1   5   3     6294.98     6893.97     92.98 o 
   2   5   3      627.66      709.83     26.81 o 
   3   5   3     1288.89     1402.07     41.83 o 
   4   5   3    14973.28    15765.07    290.75 o 
   5   5   3     4606.69     4918.22     81.60 o 
   6   5   3      817.78      817.80     38.93 o 
   7   5   3      578.02      616.09     18.74 o 
   8   5   3     1227.43     1242.80     28.16 o 
   9   5   3     1574.32     1631.14     44.30 o 
  10   5   3      205.48      189.77     24.40 o 
  -7   6   3       15.17       -1.61     13.94 o 
  -6   6   3     1101.48     1026.59     51.12 o 
  -5   6   3      768.97      838.36     41.48 o 
  -4   6   3      401.24      486.98     29.94 o 
  -3   6   3      791.97      801.99     35.04 o 
  -2   6   3        0.25        4.06      4.51 o 
  -1   6   3      130.98      165.81      9.78 o 
   0   6   3    16623.93    15627.19    283.24 o 
   1   6   3        0.22       15.67     12.02 o 
   2   6   3     6274.11     6538.51    105.06 o 
   3   6   3     1094.54     1218.22     40.49 o 
   4   6   3     5011.62     5530.34    120.30 o 
   5   6   3     7732.88     8270.52    216.88 o 
   6   6   3     2270.82     2305.06     50.57 o 
   7   6   3      685.36      679.11     30.75 o 
   8   6   3      283.41      291.73     18.32 o 
   9   6   3       36.41       41.70     10.16 o 
  -6   7   3        1.45       -2.15     12.51 o 
  -5   7   3      388.00      354.24     29.76 o 
  -4   7   3     3972.40     3834.21    100.55 o 
  -3   7   3       13.02       13.86      9.21 o 
  -2   7   3       40.34       37.65      6.62 o 
  -1   7   3      117.23      155.97     10.27 o 
   0   7   3      243.65      297.79     19.94 o 
   1   7   3     5836.34     5625.54     80.74 o 
   2   7   3     3989.79     3659.81     56.98 o 
   3   7   3        9.21       19.10      4.43 o 
   4   7   3     2059.89     1991.42     59.53 o 
   5   7   3      313.73      279.24     22.34 o 
   6   7   3     1324.94     1316.64     37.84 o 
   7   7   3     2164.90     2174.79     68.78 o 
   8   7   3      190.52      155.27     23.95 o 
   9   7   3        2.05       13.27      9.52 o 
  10   7   3      409.10      346.29     36.73 o 
  -5   8   3      246.42      333.15     30.39 o 
  -4   8   3      408.13      561.09     33.87 o 
  -3   8   3     1128.62     1077.27     44.24 o 
  -2   8   3     2681.32     2836.94     52.76 o 
  -1   8   3      492.80      544.21     18.93 o 
   0   8   3     4774.20     4703.67     73.09 o 
   1   8   3       29.50       43.40      6.16 o 
   2   8   3      147.62      125.90      8.93 o 
   3   8   3     7219.58     7475.28    156.41 o 
   4   8   3        1.14       -4.83      6.61 o 
   5   8   3      824.48      868.13     39.59 o 
   6   8   3     2634.75     2791.00     80.35 o 
   7   8   3      302.25      307.53     20.31 o 
   8   8   3        1.50        9.02      8.90 o 
   9   8   3       63.68       60.87     13.47 o 
  -4   9   3     1282.72     1222.60     53.81 o 
  -3   9   3       19.43       42.46     13.86 o 
  -2   9   3      132.47      186.53     13.43 o 
  -1   9   3     2677.51     2599.49     50.42 o 
   0   9   3       34.26       36.16      7.01 o 
   1   9   3     1280.79     1215.36     44.60 o 
   2   9   3     7720.42     7381.35    156.59 o 
   3   9   3     1048.74      954.91     40.04 o 
   4   9   3      263.07      260.92     22.97 o 
   5   9   3     1433.17     1448.28     54.97 o 
   6   9   3      504.59      547.77     34.23 o 
   7   9   3     2554.33     2655.86     81.96 o 
   8   9   3      397.41      385.68     24.71 o 
   9   9   3      150.84      162.78     18.33 o 
  -3  10   3      362.83      320.45     28.33 o 
  -2  10   3     2352.48     2459.85     74.45 o 
  -1  10   3      313.62      254.40     22.26 o 
   0  10   3       63.96       81.25     14.21 o 
   1  10   3       66.25       57.74     12.78 o 
   2  10   3       53.02       49.25     12.69 o 
   3  10   3     2204.95     2163.83     68.73 o 
   4  10   3     1390.37     1382.14     53.63 o 
   5  10   3      157.21      147.67     20.38 o 
   6  10   3      511.33      514.06     34.95 o 
   7  10   3      316.79      278.97     27.44 o 
   8  10   3        0.28       -8.31     10.64 o 
  -1  11   3      812.47      743.26     39.06 o 
   0  11   3      739.67      689.89     37.00 o 
   1  11   3      253.40      214.80     21.36 o 
   2  11   3     1980.51     1877.83     64.98 o 
   3  11   3       87.10       72.58     15.82 o 
   4  11   3        2.57        6.79      9.39 o 
   5  11   3     1863.32     1996.43     72.31 o 
   6  11   3        4.19       -3.04     11.08 o 
   7  11   3      749.17      747.90     44.52 o 
   0  12   3      396.40      394.83     30.12 o 
   1  12   3     1047.05      944.81     46.48 o 
   2  12   3        0.12       -0.54      9.03 o 
   3  12   3      562.29      601.22     38.25 o 
   4  12   3      538.55      538.12     37.09 o 
   5  12   3       79.77       80.54     19.49 o 
  -3  -9   4     1147.75     1154.47     42.10 o 
  -2  -9   4     1334.86     1362.22     75.26 o 
  -1  -9   4        1.34       23.33     13.59 o 
   0  -9   4      186.86      189.95     24.94 o 
   1  -9   4      439.62      529.36     37.54 o 
   2  -9   4      903.13      867.06     48.90 o 
  -4  -8   4       14.27        9.99     10.10 o 
  -3  -8   4     1839.80     1809.91     50.74 o 
  -2  -8   4      409.04      397.44     23.92 o 
  -1  -8   4      988.83     1006.41     93.31 o 
   0  -8   4      921.66      881.72     44.88 o 
   1  -8   4     1641.63     1609.07     63.19 o 
   2  -8   4      707.62      768.37     43.27 o 
   3  -8   4      270.95      331.98     29.94 o 
   4  -8   4      703.99      748.44     44.16 o 
  -5  -7   4      156.59      143.83     30.12 o 
  -4  -7   4      574.19      622.93     37.68 o 
  -3  -7   4     1500.94     1390.82     61.13 o 
  -2  -7   4     1673.80     1646.79     44.56 o 
  -1  -7   4     1334.70     1391.15     40.15 o 
   0  -7   4       52.89       50.00     10.82 o 
   1  -7   4      765.20      836.22     42.02 o 
   2  -7   4       15.22       25.48     11.98 o 
   3  -7   4     1346.11     1448.37     58.18 o 
   4  -7   4     1562.30     1681.37     64.62 o 
   5  -7   4       22.56        1.25     10.99 o 
   6  -7   4       45.89       71.96     18.59 o 
  -6  -6   4      529.54      611.41     48.90 o 
  -5  -6   4     2319.28     2175.90     90.63 o 
  -4  -6   4        0.63        2.52      7.12 o 
  -3  -6   4     1663.54     1528.43     44.96 o 
  -2  -6   4        0.98       20.70      7.78 o 
  -1  -6   4     1170.09     1205.49     34.71 o 
   0  -6   4     5647.46     5434.22     92.56 o 
   1  -6   4      111.82      128.10     18.06 o 
   2  -6   4      316.14      273.70     23.95 o 
   3  -6   4      182.01      197.81     21.09 o 
   4  -6   4     1872.87     1858.70     64.80 o 
   5  -6   4        2.73        4.29     10.19 o 
   6  -6   4      134.23      129.39     14.25 o 
   7  -6   4      267.53      231.41     18.36 o 
  -7  -5   4      471.43      510.67     46.22 o 
  -6  -5   4       28.42       13.68     15.82 o 
  -5  -5   4        0.23       57.92     19.22 o 
  -4  -5   4     2968.48     2938.54     70.34 o 
  -3  -5   4      311.57      256.65     16.05 o 
  -2  -5   4      320.55      334.27     17.80 o 
  -1  -5   4     4389.42     4085.08     72.94 o 
   0  -5   4      188.22      161.43     12.43 o 
   1  -5   4       66.87       95.88     13.59 o 
   2  -5   4     1583.76     1551.33     53.54 o 
   3  -5   4     1481.77     1528.98     53.89 o 
   4  -5   4     2620.52     2691.98     53.33 o 
   5  -5   4      343.62      409.88     19.74 o 
   6  -5   4     1122.17     1147.67     34.27 o 
   7  -5   4       40.80       66.32     11.64 o 
   8  -5   4      166.80      188.60     25.65 o 
  -7  -4   4      107.77      118.88     27.17 o 
  -6  -4   4      275.29      259.49     32.80 o 
  -5  -4   4     5100.18     5075.85    147.38 o 
  -4  -4   4        5.43       63.93     16.98 o 
  -3  -4   4      401.74      399.40     18.30 o 
  -2  -4   4     3096.41     2942.15     56.36 o 
  -1  -4   4      629.25      662.37     22.39 o 
   0  -4   4    12596.54    11829.08    167.82 o 
   1  -4   4     2512.77     2440.28     47.15 o 
   2  -4   4     1181.43     1031.56     20.37 o 
   3  -4   4        0.28        1.51      7.78 o 
   4  -4   4       47.16       32.32      9.61 o 
   5  -4   4      157.46      155.50     12.78 o 
   6  -4   4     2504.06     2649.53     54.71 o 
   7  -4   4       83.11      118.31     14.13 o 
   8  -4   4       77.39      146.15     22.97 o 
   9  -4   4       11.06       41.65     17.52 o 
  -8  -3   4      125.12      140.88     29.14 o 
  -7  -3   4       47.93       59.44     20.74 o 
  -6  -3   4       93.78      121.65     24.04 o 
  -5  -3   4     1317.36     1240.21     59.97 o 
  -4  -3   4     4049.62     3858.44    114.14 o 
  -3  -3   4     3896.03     3364.46     60.81 o 
  -2  -3   4       14.17       16.33      5.64 o 
  -1  -3   4     2499.41     2251.57     44.36 o 
   0  -3   4       73.71      106.05      9.56 o 
   1  -3   4      601.02      683.09     31.51 o 
   2  -3   4    11970.57    11272.70    124.32 o 
   3  -3   4      200.65      207.94     13.05 o 
   4  -3   4     4781.92     4714.57     75.65 o 
   5  -3   4      260.94      274.04     15.12 o 
   6  -3   4     1858.62     1830.21     42.35 o 
   7  -3   4       73.49      118.58     12.59 o 
   8  -3   4      463.88      470.54     34.59 o 
   9  -3   4      121.05       71.51     20.20 o 
  -8  -2   4      921.28      962.60     58.36 o 
  -7  -2   4      413.56      461.24     40.49 o 
  -6  -2   4       84.90       66.95     19.49 o 
  -5  -2   4      281.35      198.44     25.65 o 
  -4  -2   4     1320.77     1299.19     55.95 o 
  -3  -2   4      298.49      255.62     10.46 o 
  -2  -2   4    10875.65    10634.18    166.60 o 
  -1  -2   4      847.17     1094.24     22.56 o 
   0  -2   4     1550.39     1454.19     31.18 o 
   1  -2   4     2934.79     2744.05     47.48 o 
   2  -2   4       20.18       47.72      6.72 o 
   3  -2   4       27.90       19.80      5.45 o 
   4  -2   4     2776.44     2808.95     50.37 o 
   5  -2   4     1305.67     1466.34     34.70 o 
   6  -2   4     3372.03     3370.26     61.99 o 
   7  -2   4      572.71      571.23     24.76 o 
   8  -2   4      193.83      179.90     16.49 o 
   9  -2   4       29.58        0.80     13.50 o 
  10  -2   4      247.77      282.28     32.00 o 
  -8  -1   4      105.26      109.14     24.31 o 
  -7  -1   4     1198.34     1442.91     66.68 o 
  -6  -1   4      699.73      632.43     25.78 o 
  -5  -1   4      306.18      292.63     16.61 o 
  -4  -1   4     1291.92     1303.64     31.94 o 
  -3  -1   4     4172.43     3856.02     59.20 o 
  -2  -1   4     2772.54     2655.75     36.17 o 
  -1  -1   4      403.55      424.63     10.58 o 
   0  -1   4     6911.94     6801.21     98.28 o 
   1  -1   4        8.19       11.30      7.69 o 
   2  -1   4    19596.14    18022.86    267.60 o 
   3  -1   4        5.45       14.74      7.96 o 
   4  -1   4      205.08      142.32      9.89 o 
   5  -1   4       83.08       81.44      8.80 o 
   6  -1   4       40.76       51.46      8.26 o 
   7  -1   4      328.45      363.41     18.17 o 
   8  -1   4     1384.51     1376.76     27.17 o 
   9  -1   4      428.04      513.26     36.73 o 
  10  -1   4       59.84       76.69     21.10 o 
  -8   0   4      289.61      267.15     21.37 o 
  -7   0   4      293.22      312.09     20.42 o 
  -6   0   4     2240.72     2006.63     48.54 o 
  -5   0   4       75.32       84.25     10.44 o 
  -4   0   4     1807.89     1809.61     39.46 o 
  -3   0   4      868.00      796.56     22.15 o 
  -2   0   4    16654.47    17806.21    221.69 o 
  -1   0   4     1064.64      894.04     18.13 o 
   0   0   4       21.43       16.09      4.83 o 
   1   0   4     3591.66     3707.21     78.83 o 
   3   0   4     1288.52     1169.08     34.68 o 
   4   0   4    18145.09    17354.12    223.88 o 
   5   0   4      155.18      152.52     10.80 o 
   6   0   4     3366.15     3212.49     71.37 o 
   7   0   4      147.07      138.37      8.60 o 
   8   0   4      236.63      220.29     10.80 o 
   9   0   4      968.63     1096.04     51.75 o 
  10   0   4      116.20      125.33     22.52 o 
  -8   1   4        6.57        2.21      9.39 o 
  -7   1   4      770.82      931.16     38.70 o 
  -6   1   4     1017.83      966.92     31.79 o 
  -5   1   4       21.00        7.20      9.65 o 
  -4   1   4      422.40      478.49     24.58 o 
  -3   1   4     1740.08     1728.65     47.28 o 
  -2   1   4    10777.67    12034.80    219.87 o 
  -1   1   4     1623.95     1661.90     27.56 o 
   0   1   4    22532.32    23923.71    293.88 o 
   1   1   4     1096.49     1353.89     35.84 o 
   2   1   4     4030.70     3765.13     80.08 o 
   3   1   4      559.42      478.58     21.45 o 
   4   1   4      691.62      631.14     13.64 o 
   5   1   4     1761.11     1620.18     25.34 o 
   6   1   4      441.18      422.06     12.68 o 
   7   1   4       34.63       49.27      7.98 o 
   8   1   4     2714.41     2682.11    102.02 o 
   9   1   4      229.14      256.36     25.47 o 
  10   1   4       11.80       13.32     12.51 o 
  11   1   4       75.35       71.69     20.74 o 
  -8   2   4       36.21       35.67     12.23 o 
  -7   2   4      137.54      124.42     15.04 o 
  -6   2   4     1283.02     1306.83     38.26 o 
  -5   2   4     3310.23     3494.31     89.82 o 
  -4   2   4      486.19      457.85     24.49 o 
  -3   2   4       35.93       36.47      8.58 o 
  -2   2   4      295.82      255.83     15.64 o 
  -1   2   4     2127.44     2105.16     33.21 o 
   0   2   4     8723.83     9402.97    159.27 o 
   1   2   4      201.30      256.45     13.41 o 
   2   2   4      304.70      559.90     13.81 o 
   3   2   4      104.87       82.87      7.46 o 
   4   2   4    19193.42    17870.57    602.85 o 
   5   2   4      273.53      278.56     12.67 o 
   6   2   4      353.00      404.72     12.97 o 
   7   2   4      170.97      159.75     17.96 o 
   8   2   4        0.69        6.40      8.72 o 
   9   2   4      990.53     1014.44     48.53 o 
  10   2   4      897.46      847.48     46.22 o 
  11   2   4        0.47       -4.11     13.59 o 
  -8   3   4       79.22       73.62     29.68 o 
  -7   3   4       50.52      107.58     14.68 o 
  -6   3   4      858.77      709.29     38.70 o 
  -5   3   4        2.47       23.69     10.90 o 
  -4   3   4     7772.66     8071.43    166.42 o 
  -3   3   4        1.66        0.98      6.17 o 
  -2   3   4     4627.62     4933.82     67.78 o 
  -1   3   4      371.61      304.01      9.48 o 
   0   3   4    16200.00    19017.15    236.23 o 
   1   3   4     2314.15     2771.51     61.58 o 
   2   3   4       50.80       38.26      7.42 o 
   3   3   4      410.35      455.88     21.63 o 
   4   3   4     1253.93     1395.45     42.37 o 
   5   3   4     2304.27     2137.69     40.44 o 
   6   3   4     5556.52     5548.44     70.35 o 
   7   3   4      364.10      404.96     14.46 o 
   8   3   4      978.12      969.54     43.21 o 
   9   3   4       94.14       77.57     16.22 o 
  10   3   4        4.61        8.04     12.96 o 
  11   3   4      507.17      576.91     41.48 o 
  -7   4   4        5.09       -8.58     11.08 o 
  -6   4   4       26.33       21.72     13.23 o 
  -5   4   4     1467.28     1651.79     58.45 o 
  -4   4   4      749.41      675.05     32.44 o 
  -3   4   4     1257.03     1297.59     43.71 o 
  -2   4   4      641.75      675.73     15.94 o 
  -1   4   4      540.42      619.09     16.27 o 
   0   4   4     8243.12     8921.54    128.84 o 
   1   4   4     5920.95     6524.97     88.57 o 
   2   4   4    12063.38    12049.99    222.01 o 
   3   4   4     3929.83     4195.75     91.61 o 
   4   4   4     8430.25     8629.77    169.91 o 
   5   4   4      999.02      961.17     35.75 o 
   6   4   4     1319.76     1375.80     33.87 o 
   7   4   4     3584.26     3591.82     52.50 o 
   8   4   4      108.66       91.53     10.78 o 
   9   4   4       98.31      124.99     12.53 o 
  10   4   4      847.20      802.70     45.14 o 
  11   4   4        0.28       32.63     16.63 o 
  -7   5   4      256.84      175.56     26.28 o 
  -6   5   4      218.33      269.23     26.37 o 
  -5   5   4      164.61      167.69     20.11 o 
  -4   5   4     1971.24     2042.28     63.73 o 
  -3   5   4      658.69      676.39     31.64 o 
  -2   5   4      389.68      361.87     24.81 o 
  -1   5   4      122.01      154.61     16.98 o 
   0   5   4     4169.85     4787.59     68.72 o 
   1   5   4      684.06      765.90     18.52 o 
   2   5   4     8253.54     8658.38    166.69 o 
   3   5   4     2520.16     2635.30     65.34 o 
   4   5   4     3253.47     3327.26     80.26 o 
   5   5   4      186.28      182.08     17.70 o 
   6   5   4     9157.75     9330.67    186.89 o 
   7   5   4      989.69     1041.53     24.44 o 
   8   5   4      183.76      215.95     12.67 o 
   9   5   4      108.87      122.01     19.62 o 
  10   5   4       97.79       84.20     19.22 o 
  11   5   4      523.36      581.73     41.84 o 
  -6   6   4        1.04        8.22     13.68 o 
  -5   6   4        5.55       40.40     13.50 o 
  -4   6   4      936.91      829.60     39.50 o 
  -3   6   4      147.95      101.45     14.93 o 
  -2   6   4     9237.03    10130.73    188.23 o 
  -1   6   4       16.71       16.12      4.51 o 
   0   6   4     5990.02     5999.46    107.03 o 
   1   6   4      737.97      777.83     19.71 o 
   2   6   4    10467.84    11055.30    145.99 o 
   3   6   4     4140.04     4225.51     95.28 o 
   4   6   4       32.24       21.63      8.49 o 
   5   6   4       90.22      120.85     15.19 o 
   6   6   4     1153.16     1178.80     44.96 o 
   7   6   4     2852.73     2860.29     64.80 o 
   8   6   4     1077.32     1089.55     34.02 o 
   9   6   4       36.94       49.66      8.74 o 
  -6   7   4      836.08      825.31     47.20 o 
  -5   7   4       15.95        6.26     11.17 o 
  -4   7   4      406.68      377.40     28.51 o 
  -3   7   4     1507.73     1593.25     54.61 o 
  -2   7   4      332.06      313.22     22.08 o 
  -1   7   4     2746.21     2828.79     49.19 o 
   0   7   4      656.07      657.86     20.07 o 
   1   7   4      394.21      436.87     34.37 o 
   2   7   4     4124.00     3846.14     60.36 o 
   3   7   4     3064.27     3299.65     54.55 o 
   4   7   4     2698.09     2776.25     74.72 o 
   5   7   4     1451.41     1524.43     53.18 o 
   6   7   4     1613.24     1573.67     55.24 o 
   7   7   4      659.29      678.63     35.57 o 
   8   7   4      691.98      707.27     28.70 o 
   9   7   4     1552.98     1662.40     46.09 o 
  -5   8   4      334.91      246.08     26.99 o 
  -4   8   4       86.11      138.37     20.47 o 
  -3   8   4        0.81       -1.07      9.47 o 
  -2   8   4     4977.06     5103.65    117.80 o 
  -1   8   4      113.31      103.99     14.12 o 
   0   8   4      720.01      657.05     20.03 o 
   1   8   4     1407.68     1316.89     29.12 o 
   2   8   4      814.45      788.76     21.39 o 
   3   8   4     1487.86     1469.05     31.55 o 
   4   8   4     4206.40     4525.64     71.69 o 
   5   8   4      946.06      973.41     42.72 o 
   6   8   4      308.23      324.57     26.37 o 
   7   8   4      171.93      185.66     21.27 o 
   8   8   4      645.63      652.98     37.18 o 
   9   8   4      919.29     1045.18     47.73 o 
  10   8   4      109.09      122.64     29.85 o 
  -4   9   4        6.32       25.56     13.94 o 
  -3   9   4        2.68       27.17     12.25 o 
  -2   9   4       44.55       34.77     12.07 o 
  -1   9   4      701.36      680.07     22.72 o 
   0   9   4     3850.85     3964.29     66.54 o 
   1   9   4       90.72       88.28      9.88 o 
   2   9   4     2190.22     2003.01     39.56 o 
   3   9   4      508.87      568.50     30.57 o 
   4   9   4     2263.65     2192.35     67.66 o 
   5   9   4     4105.83     4327.94    110.74 o 
   6   9   4      251.35      258.51     25.12 o 
   7   9   4     1005.93     1027.58     47.73 o 
   8   9   4      502.34      503.88     34.68 o 
   9   9   4      876.28      870.37     45.14 o 
  -3  10   4       59.41       59.98     16.36 o 
  -2  10   4      385.74      389.46     28.69 o 
  -1  10   4      196.23      178.50     13.21 o 
   0  10   4        0.06        2.59      5.36 o 
   1  10   4     2366.64     2304.60     68.64 o 
   2  10   4      236.24      251.36     21.81 o 
   3  10   4     1571.18     1461.24     53.09 o 
   4  10   4     2776.52     2868.85     83.66 o 
   5  10   4      631.28      657.80     38.16 o 
   6  10   4      112.02      124.43     20.02 o 
   7  10   4      646.92      671.83     40.40 o 
   8  10   4       44.28       41.92     15.29 o 
   0  11   4     2410.35     2372.62     73.02 o 
   1  11   4       55.16       80.00     15.02 o 
   2  11   4        0.06        4.47      9.39 o 
   3  11   4     1765.36     1705.24     61.58 o 
   4  11   4       29.11       47.55     14.39 o 
   5  11   4     1613.66     1654.47     63.64 o 
   6  11   4      628.34      697.14     41.84 o 
   7  11   4      136.20      132.30     22.43 o 
   0  12   4       34.23       26.37     12.87 o 
   1  12   4     1584.17     1408.23     56.31 o 
   2  12   4      830.24      872.16     44.16 o 
   3  12   4       29.85       37.54     13.68 o 
   4  12   4      268.58      308.12     28.69 o 
   5  12   4       14.89       15.55     12.16 o 
  -3  -8   5      365.34      326.15     23.24 o 
  -2  -8   5      157.73      134.34     16.49 o 
  -1  -8   5     2177.98     2297.42     72.53 o 
   0  -8   5      739.27      764.62     43.89 o 
   1  -8   5       16.79        9.39     12.69 o 
   2  -8   5      466.74      376.32     32.27 o 
   3  -8   5       56.08       20.92     14.12 o 
  -4  -7   5      531.88      485.29     43.80 o 
  -3  -7   5      350.18      321.07     21.86 o 
  -2  -7   5       45.95       71.21     12.88 o 
  -1  -7   5      398.17      394.09     34.64 o 
   0  -7   5      826.10      823.31     31.62 o 
   1  -7   5     1050.82     1228.85     53.72 o 
   2  -7   5      409.16      402.07     31.28 o 
   3  -7   5      430.68      436.39     32.71 o 
   4  -7   5       41.61       81.70     18.50 o 
   5  -7   5        6.33       10.10     12.25 o 
  -5  -6   5      929.93      976.36     62.12 o 
  -4  -6   5      334.14      383.65     39.06 o 
  -3  -6   5      485.88      518.39     25.17 o 
  -2  -6   5      948.33      984.95     42.68 o 
  -1  -6   5      934.10      912.23     31.69 o 
   0  -6   5     1170.56     1146.88     35.33 o 
   1  -6   5      329.88      340.12     26.99 o 
   2  -6   5     3281.62     3241.10     92.06 o 
   3  -6   5      441.82      457.31     31.55 o 
   4  -6   5        7.18       -0.36     10.82 o 
   5  -6   5      885.61      877.25     45.06 o 
   6  -6   5      232.81      272.27     27.17 o 
  -6  -5   5      365.67      456.68     44.88 o 
  -5  -5   5      258.30      224.28     32.53 o 
  -4  -5   5      601.52      614.19     44.88 o 
  -3  -5   5     2290.32     2129.42     50.71 o 
  -2  -5   5      565.23      603.48     32.90 o 
  -1  -5   5     1029.43      940.70     37.72 o 
   0  -5   5       62.07       50.00      9.34 o 
   1  -5   5     2361.49     2355.53     50.40 o 
   2  -5   5     6181.06     6234.81    141.84 o 
   3  -5   5      439.17      503.34     31.10 o 
   4  -5   5     1907.29     1916.53     64.80 o 
   5  -5   5       62.57       66.44     20.56 o 
   6  -5   5     1247.54     1288.18     37.03 o 
   7  -5   5       14.37       17.77      8.82 o 
  -7  -4   5     1030.65     1124.19     69.45 o 
  -6  -4   5        0.94       16.27     17.79 o 
  -5  -4   5      268.96      344.50     36.56 o 
  -3  -4   5      626.22      690.22     25.88 o 
  -2  -4   5     5021.45     4885.67    107.70 o 
  -1  -4   5      168.61      138.99     12.83 o 
   0  -4   5     1901.41     1871.03     42.66 o 
   1  -4   5     1108.60     1113.01     30.27 o 
   2  -4   5     2262.25     2046.39     62.21 o 
   3  -4   5      242.62      248.93     13.64 o 
   4  -4   5     1223.15     1324.61     33.47 o 
   5  -4   5       98.06       93.27     10.97 o 
   6  -4   5      515.56      584.88     24.04 o 
   7  -4   5      181.08      207.96     16.44 o 
   8  -4   5      846.44      898.86     47.28 o 
  -7  -3   5      115.49      117.45     27.80 o 
  -6  -3   5     1579.30     1604.42     75.97 o 
  -5  -3   5      373.88      333.95     33.61 o 
  -4  -3   5       46.62       89.21     19.66 o 
  -3  -3   5     4087.12     3875.28    140.28 o 
  -2  -3   5       84.53       88.58      9.98 o 
  -1  -3   5      146.38      133.52     19.98 o 
   0  -3   5     4499.01     4291.85     73.41 o 
   1  -3   5     1777.09     1779.66     38.61 o 
   2  -3   5     6189.11     6115.17     93.91 o 
   3  -3   5      663.76      660.80     20.38 o 
   4  -3   5     2139.47     2032.69     75.75 o 
   5  -3   5        1.86        2.96      5.65 o 
   6  -3   5      137.16      144.19     13.00 o 
   7  -3   5      409.75      362.40     19.61 o 
   8  -3   5      315.52      348.43     27.53 o 
   9  -3   5      269.49      323.76     31.28 o 
  -7  -2   5     1123.91     1140.91     64.26 o 
  -6  -2   5        5.55        6.61     14.93 o 
  -5  -2   5       12.22       -6.17      9.65 o 
  -4  -2   5      894.82      907.36     49.34 o 
  -3  -2   5       54.60       95.02     17.96 o 
  -2  -2   5     7351.03     7347.81    112.18 o 
  -1  -2   5     3438.22     3178.85     42.83 o 
   0  -2   5      521.42      590.42     19.91 o 
   1  -2   5       80.06      136.44     21.90 o 
   2  -2   5      225.83      238.88     11.96 o 
   3  -2   5       97.04      117.62     10.82 o 
   4  -2   5     7402.86     6961.41    102.68 o 
   5  -2   5      432.95      444.67     24.05 o 
   6  -2   5     1206.54     1188.81     32.74 o 
   7  -2   5       64.34       75.56     10.93 o 
   8  -2   5     1297.77     1399.36     39.15 o 
   9  -2   5      450.95      592.90     39.24 o 
  -7  -1   5       70.10       67.22     22.35 o 
  -6  -1   5     1588.89     1498.42     68.20 o 
  -5  -1   5     1343.89     1306.61     60.15 o 
  -4  -1   5       19.16       12.31      6.68 o 
  -3  -1   5      171.34      175.95     29.81 o 
  -2  -1   5        0.26       10.20      5.76 o 
  -1  -1   5      182.93      223.59      8.78 o 
   0  -1   5    22333.84    22559.62    297.93 o 
   1  -1   5      813.03      948.76     23.79 o 
   2  -1   5     6333.33     6096.91     90.27 o 
   3  -1   5     1007.33      957.30     19.31 o 
   4  -1   5     1889.70     1778.08     36.85 o 
   5  -1   5     1948.01     1971.55     41.77 o 
   6  -1   5     2332.97     2276.12     47.84 o 
   7  -1   5        2.17        3.67      7.37 o 
   8  -1   5      567.33      575.56     15.78 o 
   9  -1   5       58.80       70.08     17.97 o 
  10  -1   5       14.07       36.83     16.00 o 
  -7   0   5      200.10      178.06     28.33 o 
  -6   0   5       24.17       21.81      9.59 o 
  -5   0   5      301.83      341.28     24.00 o 
  -4   0   5     5880.73     5702.00     93.04 o 
  -3   0   5       43.38       24.18      6.31 o 
  -2   0   5      601.07      669.35     15.10 o 
  -1   0   5     6814.91     6569.25    127.50 o 
   0   0   5      380.53      354.78     11.56 o 
   1   0   5      634.06      677.29     26.37 o 
   2   0   5     8870.90     8748.92    169.73 o 
   3   0   5      805.58      812.09     19.14 o 
   4   0   5    10588.65    10159.51    139.12 o 
   5   0   5      434.53      404.04     18.99 o 
   6   0   5     1314.51     1186.46     31.79 o 
   7   0   5      828.55      914.20     20.99 o 
   8   0   5      351.57      363.29     14.03 o 
   9   0   5       47.25       23.29      6.54 o 
  10   0   5      236.13      209.26     26.01 o 
  -7   1   5        0.67       -1.26      9.19 o 
  -6   1   5      458.51      388.98     21.64 o 
  -5   1   5     1533.97     1512.86     39.85 o 
  -4   1   5     1253.82     1220.36     42.19 o 
  -3   1   5     1180.95     1387.68     43.26 o 
  -2   1   5     3239.43     3271.43     49.02 o 
  -1   1   5      650.73      721.84     24.00 o 
   0   1   5    18788.70    19387.32    362.83 o 
   1   1   5      925.06      834.88     28.42 o 
   2   1   5        6.11       77.05      9.47 o 
   3   1   5      425.06      404.66     21.18 o 
   4   1   5        5.68       14.89      5.02 o 
   5   1   5      338.08      311.83     10.58 o 
   6   1   5     7310.60     6850.13     78.00 o 
   7   1   5       75.88       71.27      7.01 o 
   8   1   5      241.71      245.35     15.46 o 
   9   1   5       31.74       38.55     13.45 o 
  10   1   5      496.99      507.45     37.54 o 
  11   1   5      142.57      199.87     27.89 o 
  -7   2   5      435.72      514.65     26.48 o 
  -6   2   5      676.00      580.54     26.30 o 
  -5   2   5      516.30      626.07     32.98 o 
  -4   2   5     5860.02     5830.47    127.90 o 
  -3   2   5     1319.34     1377.85     44.24 o 
  -2   2   5      602.01      587.01     24.85 o 
  -1   2   5        3.97       27.65      6.17 o 
   0   2   5     1036.22     1092.79     39.55 o 
   1   2   5      819.95      856.98     17.76 o 
   2   2   5    31369.28    31180.85    349.68 o 
   3   2   5     2242.57     2392.64     49.52 o 
   4   2   5     1141.94     1092.38     23.19 o 
   5   2   5        2.64        8.67      3.43 o 
   6   2   5     1259.77     1199.90     29.98 o 
   7   2   5     2082.87     2053.01     44.12 o 
   8   2   5      263.33      229.22     15.43 o 
   9   2   5       18.66        4.92      7.46 o 
  10   2   5      299.58      253.23     28.42 o 
  11   2   5      375.12      423.34     37.00 o 
  -7   3   5       11.23        8.86     16.45 o 
  -6   3   5      612.30      609.98     36.73 o 
  -5   3   5      662.20      670.05     35.04 o 
  -4   3   5      581.77      620.17     31.55 o 
  -3   3   5     1761.99     1988.92     57.83 o 
  -2   3   5    12162.68    12737.22    238.28 o 
  -1   3   5      115.25      159.48      8.05 o 
   0   3   5     1818.22     2089.62     35.46 o 
   1   3   5     2149.03     2307.64     55.50 o 
   2   3   5      757.91      622.23     25.74 o 
   3   3   5     7696.92     8087.70    158.65 o 
   4   3   5     1780.60     1565.72     46.83 o 
   5   3   5       32.58       19.40      8.22 o 
   6   3   5     6473.78     6119.44     93.15 o 
   7   3   5       87.90       74.40      9.82 o 
   8   3   5      459.93      458.18     37.01 o 
   9   3   5     1040.68     1077.55     32.67 o 
  10   3   5      193.74      194.41     25.56 o 
  11   3   5       65.84       79.47     21.36 o 
  -7   4   5      797.00      855.35     48.99 o 
  -6   4   5      204.98      137.66     21.09 o 
  -5   4   5       77.83       64.90     15.64 o 
  -4   4   5      193.27      136.68     16.62 o 
  -3   4   5     1059.42     1227.16     44.33 o 
  -2   4   5     2524.96     2715.03     69.09 o 
  -1   4   5     1535.52     1580.63     32.09 o 
   0   4   5     4501.70     4871.51    138.71 o 
   1   4   5     1332.88     1595.20     29.89 o 
   2   4   5    23018.04    23469.07    417.22 o 
   3   4   5       15.60       34.77      8.85 o 
   4   4   5        7.65       10.19      7.42 o 
   5   4   5     2213.88     2248.65     62.30 o 
   6   4   5      158.40      155.09     16.36 o 
   7   4   5     1112.90     1152.79     31.03 o 
   8   4   5     4710.00     4724.47     80.69 o 
   9   4   5       15.05       25.15     16.58 o 
  10   4   5        0.07      -15.37     10.99 o 
  11   4   5       33.13       38.97     19.22 o 
  -6   5   5     1790.32     1740.45     67.39 o 
  -5   5   5      701.54      777.50     41.39 o 
  -4   5   5     1575.28     1472.77     53.36 o 
  -3   5   5     1140.78     1354.97     47.82 o 
  -2   5   5     4940.91     5355.07    117.89 o 
  -1   5   5      176.95      193.89     12.79 o 
   0   5   5     3583.41     4172.52     62.24 o 
   1   5   5     1568.91     1935.91     53.76 o 
   2   5   5     1576.47     1384.46     41.83 o 
   3   5   5     1589.72     1552.22     46.92 o 
   4   5   5    11434.74    11110.10    214.86 o 
   5   5   5     1015.13     1007.73     38.70 o 
   6   5   5     1199.14     1160.93     43.08 o 
   7   5   5       23.34       19.93      9.83 o 
   8   5   5      133.34      118.89     12.09 o 
   9   5   5     2069.59     2216.26    102.02 o 
  10   5   5      209.43      197.91     15.89 o 
  11   5   5       23.61       26.01     15.64 o 
  -6   6   5      463.16      363.36     32.18 o 
  -5   6   5      245.01      180.56     22.70 o 
  -4   6   5     1451.05     1583.42     57.74 o 
  -3   6   5      509.76      483.05     29.23 o 
  -2   6   5     2182.43     2388.53     67.21 o 
  -1   6   5     2564.58     2635.80     45.85 o 
   0   6   5     7926.61     8613.08    117.28 o 
   1   6   5     3340.18     3830.60     59.98 o 
   2   6   5     1616.84     1680.07     33.17 o 
   3   6   5      112.01      147.13     14.84 o 
   4   6   5      897.47      827.64     34.95 o 
   5   6   5     6904.23     6832.84    146.58 o 
   6   6   5      483.92      471.07     28.24 o 
   7   6   5        8.35       14.48      9.92 o 
   8   6   5     1529.79     1502.71     53.45 o 
   9   6   5        6.51        0.36     10.10 o 
  10   6   5        0.52        2.41     10.10 o 
  11   6   5      113.91      175.65     26.99 o 
  -5   7   5      685.29      749.96     43.09 o 
  -4   7   5      206.28      160.81     20.29 o 
  -3   7   5      667.41      618.39     33.78 o 
  -2   7   5      269.31      218.11     19.93 o 
  -1   7   5       56.50       67.05      9.25 o 
   0   7   5     4766.40     4648.80     70.94 o 
   1   7   5      779.53      747.71     20.66 o 
   2   7   5     4156.41     4233.73     66.51 o 
   3   7   5      537.17      518.45     17.78 o 
   4   7   5     6461.94     6758.74    145.69 o 
   5   7   5     1515.64     1483.67     52.46 o 
   6   7   5      113.94      131.40     17.43 o 
   7   7   5     1095.75     1091.66     46.30 o 
   8   7   5       30.05       71.06     15.46 o 
   9   7   5      632.73      704.20     37.81 o 
  10   7   5      827.21      892.71     43.00 o 
  -5   8   5       94.27       57.48     18.06 o 
  -4   8   5     2276.99     2344.91     77.85 o 
  -3   8   5       36.16       44.25     13.41 o 
  -2   8   5     1104.61     1125.71     44.78 o 
  -1   8   5       62.87       61.32      8.13 o 
   0   8   5     2779.01     2515.36     46.04 o 
   1   8   5     1096.63     1046.66     26.19 o 
   2   8   5     1201.82     1271.67     50.05 o 
   3   8   5      788.05      789.70     22.97 o 
   4   8   5     1045.34     1093.18     43.97 o 
   5   8   5     2291.99     2250.62     70.61 o 
   6   8   5     2301.45     2350.19     74.18 o 
   7   8   5      664.36      656.64     37.36 o 
   8   8   5      122.92      164.83     21.18 o 
   9   8   5      288.20      301.77     27.98 o 
  10   8   5       74.89      101.81     18.95 o 
  -4   9   5        0.94       17.43     13.59 o 
  -3   9   5      909.13      749.33     40.13 o 
  -2   9   5      523.33      566.99     32.62 o 
  -1   9   5       84.63       35.49     11.98 o 
   0   9   5     1884.93     1857.92     39.43 o 
   1   9   5      404.66      370.40     17.03 o 
   2   9   5     1476.47     1443.82     33.15 o 
   3   9   5     2309.78     2362.71     45.91 o 
   4   9   5      276.42      269.61     14.73 o 
   5   9   5      650.36      658.34     36.11 o 
   6   9   5      642.68      695.53     38.97 o 
   7   9   5     1726.55     1839.84     67.30 o 
   8   9   5       69.34       90.64     18.86 o 
   9   9   5       64.55       80.81     18.06 o 
  -3  10   5      105.49      114.59     19.84 o 
  -2  10   5        4.40        4.38     10.10 o 
  -1  10   5     1134.71      998.62     42.63 o 
   0  10   5       46.53       68.19      9.45 o 
   1  10   5      974.62      911.52     26.74 o 
   2  10   5     2555.52     2521.93    158.87 o 
   3  10   5      165.54      140.97     17.96 o 
   4  10   5        7.51       39.51     12.16 o 
   5  10   5        0.23        6.26     10.01 o 
   6  10   5      837.10      831.12     44.16 o 
   7  10   5     1048.17     1047.60     51.39 o 
   8  10   5       57.68       60.16     17.97 o 
   9  10   5      527.31      582.81     39.50 o 
  -2  11   5     1195.15     1252.27     53.27 o 
  -1  11   5        0.40        2.68     10.10 o 
   0  11   5      407.30      387.32     27.71 o 
   1  11   5       18.51       32.00     11.62 o 
   2  11   5      601.17      588.53     33.34 o 
   3  11   5     1903.25     1846.28     63.37 o 
   4  11   5       95.68      105.56     17.70 o 
   5  11   5     1191.45     1208.83     53.98 o 
   6  11   5      289.27      326.00     29.85 o 
   7  11   5      744.13      681.76     43.09 o 
   8  11   5      117.37       98.95     21.36 o 
   1  12   5       25.67       21.10     12.25 o 
   2  12   5      988.63      978.33     46.48 o 
   3  12   5      147.07      117.54     18.86 o 
   4  12   5      220.92      171.00     22.97 o 
   5  12   5      914.77      942.49     48.71 o 
   6  12   5      213.64      191.73     25.56 o 
   0  -8   6       96.92       64.81     18.50 o 
   1  -8   6       24.24       24.58     16.09 o 
  -3  -7   6      349.29      305.09     23.43 o 
  -2  -7   6      851.90      877.39     35.41 o 
  -1  -7   6      806.38      808.55     33.52 o 
   0  -7   6       91.84       55.24     16.54 o 
   1  -7   6     1372.50     1495.02     61.49 o 
   2  -7   6      164.14      200.13     24.67 o 
   3  -7   6        0.13       -4.65     10.64 o 
   4  -7   6     1171.00     1259.33     58.01 o 
  -4  -6   6       53.12       33.43     21.81 o 
  -3  -6   6     1379.60     1417.60     44.11 o 
  -2  -6   6      879.62      870.77     33.53 o 
  -1  -6   6      233.33      197.31     17.36 o 
   0  -6   6     1071.01     1069.24     35.64 o 
   1  -6   6        7.91       19.75     12.16 o 
   2  -6   6      406.41      419.67     31.64 o 
   3  -6   6      363.66      407.61     31.37 o 
   4  -6   6      371.25      378.38     30.84 o 
   5  -6   6        0.72        1.34     10.55 o 
   6  -6   6       85.78      109.23     20.83 o 
  -5  -5   6      693.68      689.44     53.19 o 
  -4  -5   6       23.50       69.72     23.69 o 
  -3  -5   6      532.05      529.36     43.18 o 
  -2  -5   6      172.47      222.47     17.21 o 
  -1  -5   6     1255.57     1267.59     65.25 o 
   0  -5   6     1965.99     1850.03     46.36 o 
   1  -5   6      513.06      539.46     32.18 o 
   2  -5   6      665.08      629.02     35.84 o 
   3  -5   6      371.35      349.06     27.80 o 
   4  -5   6     3267.70     3291.07     93.85 o 
   5  -5   6        3.74      -10.37      8.94 o 
   6  -5   6        0.18       -7.42      9.39 o 
   7  -5   6      298.67      264.59     19.10 o 
  -6  -4   6      282.64      348.97     41.93 o 
  -5  -4   6       98.58       98.95     26.10 o 
  -4  -4   6     2140.85     2172.06     89.91 o 
  -3  -4   6       78.69       77.05     20.65 o 
  -2  -4   6     1092.79     1133.21     35.19 o 
  -1  -4   6      995.96      872.58     35.80 o 
   0  -4   6     1568.32     1563.06     40.20 o 
   1  -4   6      272.86      282.95     16.79 o 
   2  -4   6      220.70      217.21     21.63 o 
   3  -4   6     3817.79     3806.33     98.94 o 
   4  -4   6     1011.75     1044.56     45.31 o 
   5  -4   6       22.09       18.48     17.56 o 
   6  -4   6      862.96      942.32     31.31 o 
   7  -4   6       22.01       16.41     10.68 o 
   8  -4   6      439.10      480.93     29.63 o 
  -6  -3   6      166.06      203.45     32.27 o 
  -5  -3   6     1707.37     1917.96     84.91 o 
  -4  -3   6      461.91      558.67     43.54 o 
  -3  -3   6        9.70        3.58     11.89 o 
  -2  -3   6      188.47      177.05     14.26 o 
  -1  -3   6     2124.55     2088.90     47.11 o 
   0  -3   6     5742.67     5500.65     91.86 o 
   1  -3   6      191.41      163.38     18.99 o 
   2  -3   6     2397.33     2177.24     64.98 o 
   3  -3   6      120.59      133.10     16.71 o 
   4  -3   6     2356.62     2304.81     46.89 o 
   5  -3   6      146.37      135.47     12.28 o 
   6  -3   6      515.88      505.62     32.67 o 
   7  -3   6       55.24       68.14     11.57 o 
   8  -3   6       20.54       41.01     10.62 o 
   9  -3   6        6.79       41.74     16.18 o 
  -6  -2   6       10.60       23.51     17.88 o 
  -5  -2   6      293.03      291.32     32.27 o 
  -4  -2   6     2809.16     2952.32    102.16 o 
  -3  -2   6      105.09       89.65     19.31 o 
  -2  -2   6       21.77       42.42      8.51 o 
  -1  -2   6     1682.78     1626.42     38.88 o 
   0  -2   6     1282.53     1367.53     34.24 o 
   1  -2   6     2810.65     2823.79     55.91 o 
   2  -2   6     4410.81     4267.25     71.67 o 
   3  -2   6      470.39      527.47     28.69 o 
   4  -2   6     2149.55     2040.62     60.91 o 
   5  -2   6      206.07      193.51     18.42 o 
   6  -2   6     2811.64     2758.82     56.31 o 
   7  -2   6      232.32      264.71     17.25 o 
   8  -2   6        6.69       -2.39      7.02 o 
   9  -2   6       51.89       24.92      9.94 o 
  -7  -1   6      146.85      216.95     33.25 o 
  -6  -1   6       32.44       24.67     16.80 o 
  -5  -1   6     1422.44     1384.73     65.60 o 
  -4  -1   6       34.10       92.60     19.22 o 
  -3  -1   6      945.96      990.22     49.25 o 
  -2  -1   6     7119.05     7317.49     87.84 o 
  -1  -1   6     1578.48     1748.63     29.01 o 
   0  -1   6     4348.51     4518.52     57.65 o 
   1  -1   6     3828.00     3720.95     63.80 o 
   2  -1   6     4384.31     4482.71     72.51 o 
   3  -1   6       84.95       85.45      7.74 o 
   4  -1   6       50.19       56.59      7.81 o 
   5  -1   6     2499.75     2527.75     50.17 o 
   6  -1   6     1580.10     1552.90     42.01 o 
   7  -1   6      457.96      471.99     21.84 o 
   8  -1   6      763.08      767.31     29.06 o 
   9  -1   6       27.55       51.79     14.06 o 
  10  -1   6      929.94      909.95     50.59 o 
  -7   0   6      177.22      193.07     31.19 o 
  -6   0   6      817.06      778.84     50.33 o 
  -5   0   6        5.65        0.08     12.20 o 
  -4   0   6      740.70      713.12     25.17 o 
  -3   0   6     3987.67     4201.21     73.35 o 
  -2   0   6        0.31       16.11     13.77 o 
  -1   0   6      480.27      560.97     14.45 o 
   0   0   6      244.92      210.14     16.03 o 
   1   0   6      483.87      469.91     23.60 o 
   2   0   6    11550.43    11580.19    186.35 o 
   3   0   6      357.42      341.59     15.06 o 
   4   0   6     3572.53     3577.70     88.31 o 
   5   0   6      259.80      276.21     15.09 o 
   6   0   6     4769.62     4543.41     79.28 o 
   7   0   6       88.87       93.89     11.60 o 
   8   0   6      681.88      693.34     19.79 o 
   9   0   6      242.37      302.30     14.28 o 
  10   0   6      139.43      117.27     22.17 o 
  -7   1   6     1029.72     1127.48     40.37 o 
  -6   1   6      139.00      110.43     14.65 o 
  -5   1   6       27.18       25.35      9.21 o 
  -4   1   6      164.03      168.31     13.76 o 
  -3   1   6        0.11        6.26      7.06 o 
  -2   1   6    11715.84    11910.74    222.82 o 
  -1   1   6     1312.06     1244.33     27.17 o 
   0   1   6       64.55       58.86     15.69 o 
   1   1   6      894.97      910.13     32.27 o 
   2   1   6      999.90     1072.53     37.00 o 
   3   1   6       47.96       29.14      8.40 o 
   5   1   6       74.31       89.70     11.31 o 
   6   1   6     1317.44     1288.28     24.95 o 
   7   1   6      837.89      825.12     21.79 o 
   8   1   6     1544.73     1430.01     28.35 o 
   9   1   6      337.33      355.88     20.28 o 
  10   1   6       41.07       15.29     14.48 o 
  -7   2   6      129.93      200.78     19.53 o 
  -6   2   6     1250.55     1209.78     55.28 o 
  -5   2   6      511.30      603.99     33.70 o 
  -4   2   6       21.48        6.35      9.30 o 
  -3   2   6     2778.63     2957.87     75.88 o 
  -2   2   6      131.35      158.93     15.02 o 
  -1   2   6      138.50      154.40      6.81 o 
   0   2   6    10895.09    10890.27    109.15 o 
   1   2   6      880.74      947.29     20.22 o 
   2   2   6    16664.22    17051.69    199.20 o 
   3   2   6     1190.62     1122.32     31.55 o 
   4   2   6    12366.60    12453.00    151.83 o 
   5   2   6     2229.61     2232.98     39.66 o 
   6   2   6       87.27       75.33      6.87 o 
   7   2   6       48.37       39.58      8.28 o 
   8   2   6     2953.50     2778.78     56.99 o 
   9   2   6      410.06      468.81     22.62 o 
  10   2   6      161.65      146.10     31.42 o 
  11   2   6      126.55       94.12     22.52 o 
  -6   3   6       46.96       92.87     18.59 o 
  -5   3   6      695.11      724.22     37.90 o 
  -4   3   6     1268.85     1212.50     46.12 o 
  -3   3   6      451.89      510.40     27.80 o 
  -2   3   6     2708.62     2863.66     71.86 o 
  -1   3   6     2322.16     2443.83     56.13 o 
   0   3   6      562.66      807.87     20.09 o 
   1   3   6      846.37      958.24     22.26 o 
   2   3   6      321.07      277.37     18.23 o 
   3   3   6        4.13        8.94      6.53 o 
   4   3   6    27412.48    26906.62    480.14 o 
   5   3   6      781.84      729.94     32.27 o 
   6   3   6     1500.93     1412.61     48.09 o 
   7   3   6      478.79      504.20     20.74 o 
   8   3   6      419.65      407.72     23.33 o 
   9   3   6      784.91      863.97     30.26 o 
  10   3   6      551.69      524.14     24.65 o 
  11   3   6      108.61      114.14     24.49 o 
  -6   4   6      616.06      560.37     37.45 o 
  -5   4   6      617.42      768.28     40.40 o 
  -4   4   6      799.50      937.13     41.65 o 
  -3   4   6      218.30      188.16     18.23 o 
  -2   4   6     1411.50     1503.33     48.00 o 
  -1   4   6       98.03       82.51      8.98 o 
   0   4   6    16496.69    17906.72    227.30 o 
   1   4   6       30.54       51.65     10.68 o 
   2   4   6       31.01       41.92      9.03 o 
   3   4   6       78.74      116.47     13.76 o 
   4   4   6      436.17      431.20     25.83 o 
   5   4   6      781.15      849.62     36.20 o 
   6   4   6     4655.57     4649.88    109.49 o 
   7   4   6       13.79       28.16     10.99 o 
   8   4   6      223.31      188.21     19.71 o 
   9   4   6      468.86      511.43     23.13 o 
  10   4   6      149.44      140.36     14.76 o 
  11   4   6      342.04      369.44     35.04 o 
  -6   5   6       63.16       49.97     17.61 o 
  -5   5   6      680.47      706.88     40.31 o 
  -4   5   6     2518.41     2440.91     75.43 o 
  -3   5   6        0.59       -0.18      8.31 o 
  -2   5   6       43.99       34.24     10.19 o 
  -1   5   6      421.36      450.34     23.60 o 
   0   5   6      818.64      923.44     29.53 o 
   1   5   6     3379.71     3853.54     60.42 o 
   2   5   6    11490.82    11714.02    221.66 o 
   3   5   6      202.44      211.67     18.14 o 
   4   5   6     7557.33     7592.99    158.11 o 
   5   5   6       10.90        1.61      6.88 o 
   6   5   6      725.02      845.78     37.90 o 
   7   5   6     2947.02     2922.03     80.62 o 
   8   5   6        7.80        1.34      8.94 o 
   9   5   6       80.31      116.29     17.34 o 
  10   5   6      655.72      707.98     27.88 o 
  11   5   6      128.01      137.03     24.76 o 
  -5   6   6       50.38       79.20     18.23 o 
  -4   6   6      847.31      975.56     45.05 o 
  -3   6   6      306.26      307.50     24.85 o 
  -2   6   6     3799.68     4082.06    100.19 o 
  -1   6   6      116.22      131.40     14.75 o 
   0   6   6     4797.40     5204.52     77.49 o 
   1   6   6       99.23      129.67     25.25 o 
   2   6   6     1024.84     1059.37     37.40 o 
   3   6   6     3010.59     3098.99     78.29 o 
   4   6   6     1172.39     1216.70     44.51 o 
   5   6   6      847.14      907.09     38.70 o 
   6   6   6     5461.00     5622.39    128.88 o 
   7   6   6      197.75      166.98     19.04 o 
   8   6   6       45.38       43.44     13.14 o 
   9   6   6      246.15      268.16     24.40 o 
  10   6   6      114.62      103.78     17.61 o 
  -5   7   6      113.88      183.87     24.85 o 
  -4   7   6      633.54      487.61     32.71 o 
  -3   7   6      225.29      302.40     25.56 o 
  -2   7   6     1988.23     2298.26     69.45 o 
  -1   7   6      124.92       98.32     14.03 o 
   0   7   6     1313.14     1488.18     31.96 o 
   1   7   6     1287.43     1303.63     29.84 o 
   2   7   6     7802.78     7993.46    113.57 o 
   3   7   6      580.47      633.45     20.52 o 
   4   7   6      631.83      608.90     31.37 o 
   5   7   6      551.75      513.08     29.49 o 
   6   7   6       96.79      128.01     17.43 o 
   7   7   6     3668.32     3560.54     95.37 o 
   8   7   6     1071.10     1156.73     48.35 o 
   9   7   6        4.29       -3.58      9.92 o 
  10   7   6      104.47      107.08     18.32 o 
  -4   8   6      293.11      238.13     26.37 o 
  -3   8   6      680.60      657.09     36.73 o 
  -2   8   6      842.98      783.93     38.88 o 
  -1   8   6      234.63      209.98     20.29 o 
   0   8   6       20.33       13.93      5.64 o 
   1   8   6       14.78       32.54      7.46 o 
   2   8   6      747.18      748.27     22.69 o 
   3   8   6     2307.33     2262.97     44.99 o 
   4   8   6     1894.72     1944.05     62.39 o 
   5   8   6       99.86      120.85     16.98 o 
   6   8   6     1912.33     1916.70     65.60 o 
   7   8   6      188.93      192.18     22.08 o 
   8   8   6        1.35      -13.67      9.12 o 
   9   8   6      862.50      963.85     46.74 o 
  10   8   6        7.50        0.36     11.08 o 
  -3   9   6       13.84       12.07     11.26 o 
  -2   9   6     2261.46     2488.10     76.51 o 
  -1   9   6      663.56      572.71     32.27 o 
   0   9   6      757.98      753.60     23.51 o 
   1   9   6      343.51      325.78     15.51 o 
   2   9   6     1536.03     1435.92     63.82 o 
   3   9   6     1556.75     1558.56     36.26 o 
   4   9   6      766.14      795.14     24.98 o 
   5   9   6     1534.12     1541.68     58.27 o 
   6   9   6       68.83       84.38     17.43 o 
   7   9   6      440.77      441.30     33.25 o 
   8   9   6      800.77      890.30     47.11 o 
   9   9   6       39.23       31.38     15.46 o 
  -2  10   6      390.52      322.69     27.53 o 
  -1  10   6      323.42      243.22     23.06 o 
   0  10   6      928.99     1084.06     44.15 o 
   1  10   6      865.19      732.68     33.29 o 
   2  10   6      807.75      815.00     25.57 o 
   3  10   6     1381.09     1148.25     30.98 o 
   4  10   6     2583.39     2637.24     52.78 o 
   5  10   6     2376.28     2373.51     77.76 o 
   6  10   6        6.52       16.63     12.60 o 
   7  10   6      807.88      805.29     45.77 o 
   8  10   6      114.96      129.26     22.88 o 
   9  10   6      965.20     1003.62     52.02 o 
  -1  11   6      419.14      399.74     29.41 o 
   0  11   6      474.20      447.84     29.67 o 
   1  11   6      928.17      858.07     27.76 o 
   2  11   6       21.70        7.42      9.83 o 
   3  11   6      105.70      109.94     17.16 o 
   4  11   6     1493.42     1536.49     59.35 o 
   5  11   6      465.36      429.68     32.44 o 
   6  11   6      251.31      251.98     27.08 o 
   7  11   6        0.42       -1.97     12.43 o 
   8  11   6      299.05      310.44     31.91 o 
   1  12   6      130.36      102.08     17.34 o 
   2  12   6       98.10       90.73     16.80 o 
   3  12   6      204.52      189.59     22.26 o 
   4  12   6      595.23      582.81     36.73 o 
   5  12   6      593.26      604.97     39.50 o 
   6  12   6      358.63      448.82     35.57 o 
   0  -7   7      126.22      127.11     21.72 o 
   1  -7   7      157.86      193.79     25.56 o 
   2  -7   7      433.82      417.26     35.04 o 
  -2  -6   7      133.52      162.51     17.51 o 
  -1  -6   7      130.51      164.13     21.00 o 
   0  -6   7     1463.93     1531.31     60.96 o 
   1  -6   7      493.47      515.14     36.11 o 
   2  -6   7      151.37      135.51     21.72 o 
   3  -6   7      690.60      700.35     41.66 o 
   4  -6   7       44.38       60.43     16.27 o 
   5  -6   7       32.05       20.38     14.21 o 
  -4  -5   7      650.90      772.49     57.66 o 
  -3  -5   7      579.06      539.81     45.41 o 
  -2  -5   7      257.44      205.32     17.93 o 
  -1  -5   7     1216.46     1277.87     47.55 o 
   0  -5   7      168.35      168.09     15.96 o 
   1  -5   7       87.90       94.12     17.43 o 
   2  -5   7     1597.92     1682.45     62.83 o 
   3  -5   7       51.41       72.49     16.80 o 
   4  -5   7       43.45       74.37     16.72 o 
   5  -5   7      490.15      470.54     33.70 o 
   6  -5   7       18.89        9.92     12.25 o 
  -4  -4   7       98.73      144.81     29.67 o 
  -3  -4   7     1004.21     1012.02     59.61 o 
  -2  -4   7      923.67     1078.67     41.38 o 
  -1  -4   7      471.20      407.43     21.87 o 
   0  -4   7       92.39      128.38     14.08 o 
   1  -4   7     3208.67     3190.25     89.20 o 
   2  -4   7     1371.05     1332.26     52.02 o 
   3  -4   7       74.72       86.71     16.18 o 
   4  -4   7      377.97      434.60     30.21 o 
   5  -4   7      272.82      244.92     24.49 o 
   6  -4   7     1703.40     1757.52     66.23 o 
   7  -4   7       27.48       17.76     10.99 o 
  -5  -3   7       53.98       49.25     21.36 o 
  -4  -3   7      459.97      707.51     51.49 o 
  -3  -3   7     2042.38     2021.37     83.84 o 
  -2  -3   7     1297.44     1284.63     62.39 o 
  -1  -3   7       35.47       44.99     10.00 o 
   0  -3   7     1143.82     1233.28     35.90 o 
   1  -3   7        0.64       -3.18     10.01 o 
   2  -3   7     6773.03     6712.44    149.44 o 
   3  -3   7       86.12       76.96     14.66 o 
   4  -3   7       34.70       38.97     12.60 o 
   5  -3   7      100.75      111.17     13.37 o 
   6  -3   7       57.10       55.99     10.58 o 
   7  -3   7       78.19      107.06     13.39 o 
   8  -3   7     1105.24     1160.91     37.69 o 
  -5  -2   7      141.50      156.61     29.05 o 
  -4  -2   7        6.30       27.53     16.36 o 
  -3  -2   7     3463.99     3478.85    114.40 o 
  -2  -2   7     2304.43     2460.30     87.59 o 
  -1  -2   7      745.07      701.44     25.85 o 
   0  -2   7      827.54      740.33     46.44 o 
   1  -2   7     1078.35     1102.83     37.90 o 
   2  -2   7      813.57      807.07     26.86 o 
   3  -2   7      875.28      801.09     36.82 o 
   4  -2   7     3060.44     3076.56     84.82 o 
   5  -2   7      255.47      251.14     15.75 o 
   6  -2   7      836.72      858.35     29.20 o 
   7  -2   7      336.80      320.53     23.73 o 
   8  -2   7        0.86        4.44      7.83 o 
   9  -2   7      192.84      282.89     20.16 o 
  -6  -1   7      229.51      263.60     36.02 o 
  -5  -1   7        0.20       -1.70     13.32 o 
  -4  -1   7      448.98      555.63     42.73 o 
  -3  -1   7       92.26      125.24     22.70 o 
  -2  -1   7     2456.87     2553.34     86.52 o 
  -1  -1   7     1567.04     1521.67     37.71 o 
   0  -1   7     2061.07     2203.23     35.11 o 
   1  -1   7      323.90      351.71     16.92 o 
   2  -1   7      190.13      217.04     13.78 o 
   3  -1   7     2347.21     2331.15     67.93 o 
   4  -1   7     2904.38     2998.44     82.05 o 
   5  -1   7       44.51       39.60     12.16 o 
   6  -1   7     1056.81     1008.71     31.12 o 
   7  -1   7      193.49      177.08     14.82 o 
   8  -1   7     1710.01     1756.19     46.07 o 
   9  -1   7       32.65       37.38     11.67 o 
  -6   0   7      855.50      788.40     53.72 o 
  -5   0   7     1582.40     1600.93     73.56 o 
  -4   0   7      172.95      141.15     23.95 o 
  -3   0   7        3.57       11.24     18.59 o 
  -2   0   7      234.81      232.38     20.15 o 
  -1   0   7      292.72      313.36     12.34 o 
   0   0   7     8065.71     7981.07     94.60 o 
   1   0   7       61.34       51.94      7.94 o 
   2   0   7     2196.55     2226.98     44.75 o 
   3   0   7        6.03       11.40     14.57 o 
   4   0   7     6536.00     6350.11    140.05 o 
   5   0   7      575.78      607.74     32.44 o 
   6   0   7      406.86      401.25     19.65 o 
   7   0   7       20.21       12.40      7.48 o 
   8   0   7       24.33       17.06      8.79 o 
   9   0   7      384.18      453.73     17.69 o 
  10   0   7      310.48      308.02     15.92 o 
  -6   1   7      207.34      209.35     30.84 o 
  -5   1   7        6.97        7.10      8.69 o 
  -4   1   7     2561.21     2457.69     54.85 o 
  -3   1   7      274.30      322.60     17.91 o 
  -2   1   7     1198.23     1218.67     39.95 o 
  -1   1   7     3397.86     3387.35     54.51 o 
   0   1   7     4417.66     4790.88     71.86 o 
   1   1   7        0.79        5.27      5.72 o 
   2   1   7     1777.43     1627.12     50.50 o 
   3   1   7      211.48      213.28     18.23 o 
   4   1   7     2826.72     2645.22     72.75 o 
   5   1   7     1852.45     1868.62     59.97 o 
   6   1   7     2803.53     2716.76     36.45 o 
   7   1   7      310.45      293.63     12.84 o 
   8   1   7      411.89      421.67     19.39 o 
   9   1   7       21.27       10.36      6.68 o 
  10   1   7       29.20       32.42     11.12 o 
  -6   2   7       19.09       17.45     27.67 o 
  -5   2   7      682.65      851.31     32.37 o 
  -4   2   7        2.40        7.69      9.12 o 
  -3   2   7      306.25      322.33     22.88 o 
  -2   2   7      957.67     1012.47     37.18 o 
  -1   2   7      993.64      986.10     34.77 o 
   0   2   7     8651.11     8826.90    109.52 o 
   1   2   7      988.77      962.42     28.87 o 
   2   2   7     4361.07     4320.52     81.87 o 
   3   2   7      131.39      134.94      9.48 o 
   4   2   7      182.23      198.97     11.50 o 
   5   2   7      224.15      216.66     11.92 o 
   6   2   7     3339.92     3136.90     53.17 o 
   7   2   7      364.01      394.57     14.58 o 
   8   2   7      233.81      226.87     16.34 o 
   9   2   7        8.80       -4.53     12.02 o 
  10   2   7      620.16      635.71     28.03 o 
  11   2   7        8.03        3.13     14.48 o 
  -6   3   7      125.28      106.96     15.55 o 
  -5   3   7       16.14       41.12     14.21 o 
  -4   3   7     2269.86     2293.97     70.43 o 
  -3   3   7     1432.23     1705.59     55.77 o 
  -2   3   7        2.54       28.78     10.10 o 
  -1   3   7        2.47       38.17      9.03 o 
   0   3   7      572.48      658.34     24.62 o 
   1   3   7       20.43       31.03      5.75 o 
   2   3   7     8273.32     8106.74    161.77 o 
   3   3   7        0.13       -4.22      3.77 o 
   4   3   7       15.17        2.71      4.47 o 
   5   3   7       22.77       43.53     10.73 o 
   6   3   7     3567.14     3520.68     90.00 o 
   7   3   7      804.64      777.05     37.27 o 
   8   3   7        2.52        9.09     15.37 o 
   9   3   7       31.36       42.38     11.93 o 
  10   3   7      108.13      106.46     14.09 o 
  11   3   7      364.79      377.04     36.02 o 
  -6   4   7       26.96        3.93     13.59 o 
  -5   4   7       67.27       74.82     17.61 o 
  -4   4   7       74.90       59.44     15.11 o 
  -3   4   7      700.48      757.74     36.02 o 
  -2   4   7     4713.33     5065.66    114.85 o 
  -1   4   7        4.44        7.42      7.78 o 
   0   4   7     2087.19     2094.08     39.06 o 
   1   4   7      680.89      710.35     22.35 o 
   2   4   7     1255.72     1306.43     43.62 o 
   3   4   7     1584.36     1631.50     51.12 o 
   4   4   7       39.82       30.30     10.19 o 
   5   4   7       31.36       27.89      9.83 o 
   6   4   7     1800.29     1683.16     56.49 o 
   7   4   7      750.58      794.39     38.16 o 
   8   4   7      785.48      731.99     37.63 o 
   9   4   7      221.17      216.27     19.98 o 
  10   4   7      150.83      167.02     24.04 o 
  11   4   7        6.03        1.23      8.75 o 
  -5   5   7        0.20       -3.22      9.74 o 
  -4   5   7      124.14       90.19     16.53 o 
  -3   5   7      579.09      751.66     37.63 o 
  -2   5   7      497.93      604.08     30.75 o 
  -1   5   7     1127.50     1098.36     40.67 o 
   0   5   7     1080.52     1183.75     33.47 o 
   1   5   7        1.49        7.32      4.61 o 
   2   5   7     7196.82     7196.60    103.37 o 
   3   5   7      378.78      427.63     25.20 o 
   4   5   7     1427.24     1343.62     47.82 o 
   5   5   7      820.30      811.91     36.91 o 
   6   5   7      491.70      449.80     28.42 o 
   7   5   7      578.27      533.11     31.91 o 
   8   5   7     1655.44     1712.12     60.06 o 
   9   5   7      312.12      343.78     27.44 o 
  10   5   7       30.50       40.94     13.77 o 
  11   5   7       54.33       57.48     16.27 o 
  -5   6   7       78.26       54.17     17.16 o 
  -4   6   7      271.16      311.43     27.71 o 
  -3   6   7      105.29      124.52     18.14 o 
  -2   6   7     2575.42     2560.85     74.36 o 
  -1   6   7        7.15       20.38      9.30 o 
   0   6   7        3.83       35.70      6.21 o 
   1   6   7       18.47       33.56      6.34 o 
   2   6   7        0.72       10.47      9.74 o 
   3   6   7      924.97      841.04     36.02 o 
   4   6   7     5984.04     6171.53    136.39 o 
   5   6   7       65.63       68.74     13.68 o 
   6   6   7     2108.58     2188.68     68.55 o 
   7   6   7        4.70        9.83     10.55 o 
   8   6   7      722.94      690.97     37.27 o 
   9   6   7     1202.96     1239.31     50.86 o 
  10   6   7      105.92      101.63     18.05 o 
  11   6   7       12.98       19.66     13.50 o 
  -4   7   7        5.50       28.16     12.69 o 
  -3   7   7        4.50       36.92     13.50 o 
  -2   7   7       56.29       10.55     10.82 o 
  -1   7   7      989.78      926.58     39.24 o 
   0   7   7     2948.25     3426.92     86.43 o 
   1   7   7      170.83      181.81     11.88 o 
   2   7   7     4918.06     5239.07     81.80 o 
   3   7   7      456.11      537.57     22.57 o 
   4   7   7      632.01      526.31     30.57 o 
   5   7   7     2168.13     2270.82     69.71 o 
   6   7   7       35.58       33.97     13.05 o 
   7   7   7       10.97       17.88     11.71 o 
   8   7   7     1373.30     1509.59     58.01 o 
   9   7   7      415.17      453.20     32.00 o 
  10   7   7       19.52       15.82     12.25 o 
  -4   8   7      183.74      174.22     24.13 o 
  -3   8   7        8.82       33.79     13.86 o 
  -2   8   7      495.48      449.36     30.12 o 
  -1   8   7      274.05      337.88     25.38 o 
   0   8   7     1682.36     1825.90     57.92 o 
   1   8   7     1656.60     1622.10     36.29 o 
   2   8   7      466.15      472.34     18.67 o 
   3   8   7      441.99      408.94     17.62 o 
   4   8   7     2538.05     2609.92     76.60 o 
   5   8   7        0.53       12.96     10.10 o 
   6   8   7       15.41        4.47      9.74 o 
   7   8   7       94.76      105.47     17.79 o 
   8   8   7       61.68       53.99     16.18 o 
   9   8   7      575.04      587.81     37.45 o 
  10   8   7      436.09      512.99     35.75 o 
  -3   9   7      103.04       64.98     17.79 o 
  -2   9   7      185.75      193.52     22.70 o 
  -1   9   7      259.99      241.35     22.52 o 
   0   9   7     3895.03     3813.30     97.15 o 
   1   9   7      437.74      436.86     19.27 o 
   2   9   7       12.69       20.27      6.44 o 
   3   9   7      455.81      403.54     18.22 o 
   4   9   7      230.76      280.57     15.84 o 
   5   9   7     2457.72     2334.01     75.08 o 
   6   9   7     2278.61     2414.99     78.65 o 
   7   9   7        9.26       24.76     13.14 o 
   8   9   7      204.82      214.89     25.29 o 
   9   9   7        3.60        8.31     12.69 o 
  10   9   7        2.76        6.35     12.69 o 
  -2  10   7        9.53       42.82     14.93 o 
  -1  10   7        0.19        3.31     10.55 o 
   0  10   7      180.02      235.81     22.52 o 
   1  10   7     1271.15     1133.91     31.21 o 
   2  10   7     1160.41     1214.03     32.61 o 
   3  10   7      126.78      149.34     14.66 o 
   4  10   7     1543.95     1575.41     39.26 o 
   5  10   7       24.76       35.98      8.31 o 
   6  10   7        0.44        0.00     10.19 o 
   7  10   7     1911.91     1909.02     72.75 o 
   8  10   7       39.27       68.92     19.22 o 
   9  10   7      402.09      450.61     36.20 o 
  -1  11   7       90.02       43.08     14.66 o 
   0  11   7      126.33      123.90     18.77 o 
   1  11   7        3.61       12.51     10.19 o 
   2  11   7     1277.54     1298.83     35.01 o 
   3  11   7     1015.44      917.79     29.21 o 
   4  11   7       79.60      102.88     17.96 o 
   5  11   7     1065.45      952.50     48.44 o 
   6  11   7     1285.17     1346.21     59.88 o 
   7  11   7       22.58        9.39     14.12 o 
   8  11   7       97.48      134.08     24.04 o 
   1  12   7      308.29      266.73     25.65 o 
   2  12   7     1283.84     1254.33     51.93 o 
   3  12   7      769.82      780.09     41.21 o 
   4  12   7       92.25       85.54     17.70 o 
   5  12   7      774.48      672.82     41.66 o 
   6  12   7      162.73      174.39     24.94 o 
   0  -6   8       61.19       37.45     15.73 o 
   1  -6   8      847.75      912.19     48.89 o 
   2  -6   8       18.02       31.82     14.30 o 
   3  -6   8       92.65      112.18     21.45 o 
  -2  -5   8        7.21       -0.80     16.09 o 
  -1  -5   8       63.88       43.14     12.08 o 
   0  -5   8      475.79      530.34     35.93 o 
   1  -5   8      283.60      338.87     29.58 o 
   2  -5   8     1138.86     1247.00     54.88 o 
   3  -5   8      369.71      409.13     32.18 o 
   4  -5   8      252.25      241.61     26.55 o 
   5  -5   8       16.35        4.65     11.71 o 
  -3  -4   8        1.57       -4.11     16.18 o 
  -2  -4   8      518.95      681.22     49.97 o 
  -1  -4   8     1498.13     1571.53     45.57 o 
   0  -4   8      116.22       67.28     23.51 o 
   1  -4   8      333.91      385.44     29.32 o 
   2  -4   8       50.93       59.26     15.37 o 
   3  -4   8      186.31      189.50     22.70 o 
   4  -4   8     3873.11     3762.80    105.02 o 
   5  -4   8      225.35      237.86     25.29 o 
   6  -4   8       73.48       82.95     18.15 o 
   7  -4   8       57.90       33.52     15.73 o 
  -4  -3   8      314.70      250.82     35.75 o 
  -3  -3   8      310.96      298.02     36.47 o 
  -2  -3   8       67.00       74.91     20.29 o 
  -1  -3   8       12.02        1.75      7.92 o 
   0  -3   8     3675.40     4024.22     78.63 o 
   1  -3   8       64.43       57.30     13.77 o 
   2  -3   8       67.88       87.42     16.36 o 
   3  -3   8     1468.78     1484.30     56.40 o 
   4  -3   8        5.18        5.27      9.47 o 
   5  -3   8       58.01       66.59     15.64 o 
   6  -3   8      922.06     1002.10     48.62 o 
   7  -3   8      183.33      167.58     36.73 o 
   8  -3   8      352.35      400.33     23.46 o 
  -4  -2   8      870.92      924.79     59.35 o 
  -3  -2   8        7.04        5.81     15.11 o 
  -2  -2   8        3.81       32.27     16.36 o 
  -1  -2   8     1802.94     1913.62    124.28 o 
   0  -2   8      217.53      200.25     15.74 o 
   1  -2   8       94.31       83.36     11.31 o 
   2  -2   8     1943.11     1900.35     62.30 o 
   3  -2   8      748.40      793.76     39.15 o 
   4  -2   8     2976.00     3065.48     87.77 o 
   5  -2   8      260.18      294.62     25.56 o 
   6  -2   8       40.46       59.08     15.11 o 
   7  -2   8       53.61       72.46     19.89 o 
   8  -2   8       30.61       31.36     10.53 o 
  -5  -1   8      277.08      316.16     37.99 o 
  -4  -1   8      444.63      392.86     38.61 o 
  -3  -1   8      216.78      252.88     31.28 o 
  -2  -1   8      303.43      302.49     31.55 o 
  -1  -1   8       89.30      102.88     19.93 o 
   0  -1   8     1962.90     2134.47     48.52 o 
   1  -1   8      991.47      979.49     30.37 o 
   2  -1   8      784.56      721.80     25.25 o 
   3  -1   8       37.72       55.24     13.05 o 
   4  -1   8      278.02      239.83     22.70 o 
   5  -1   8       85.74       77.86     15.73 o 
   6  -1   8     2280.26     2350.10     74.90 o 
   7  -1   8       55.26       49.33     10.66 o 
   8  -1   8       25.82       27.72      9.92 o 
   9  -1   8        6.32        6.50     11.52 o 
  -5   0   8      431.54      497.26     44.70 o 
  -4   0   8      842.08      972.43     56.75 o 
  -3   0   8      822.09      814.77     48.99 o 
  -2   0   8      566.10      513.89     37.81 o 
  -1   0   8      168.81      176.73     12.95 o 
   0   0   8     1224.75     1231.27     25.16 o 
   1   0   8      310.80      320.63     23.73 o 
   2   0   8     8963.82     9160.89    137.08 o 
   3   0   8      272.48      297.48     23.69 o 
   4   0   8      273.38      266.28     23.06 o 
   5   0   8      429.74      416.72     28.96 o 
   6   0   8      102.85       65.97     14.75 o 
   7   0   8      832.18      871.17     31.82 o 
   8   0   8      995.48      907.33     24.36 o 
   9   0   8       77.46       68.44      9.59 o 
  10   0   8      287.23      311.46     16.58 o 
  -5   1   8      130.59       94.75     24.04 o 
  -4   1   8      494.91      461.24     39.77 o 
  -3   1   8      351.77      382.55     42.82 o 
  -2   1   8     1866.59     1835.88     43.35 o 
  -1   1   8       46.84       50.15     10.37 o 
   0   1   8      289.13      356.01     14.85 o 
   1   1   8     1790.15     1773.79     54.07 o 
   2   1   8     1854.69     1691.74     54.07 o 
   3   1   8      168.06      163.49     17.43 o 
   4   1   8     3828.42     3607.73     93.31 o 
   5   1   8      199.69      183.24     19.93 o 
   6   1   8     3867.84     3916.98    104.30 o 
   7   1   8       45.36       53.33      9.25 o 
   8   1   8        4.81       -5.53      5.52 o 
   9   1   8      296.11      343.79     15.99 o 
  10   1   8       24.27       30.25     11.56 o 
  -5   2   8        0.41        5.18      9.46 o 
  -4   2   8      199.15      151.83     51.71 o 
  -3   2   8       25.61       29.05     11.08 o 
  -2   2   8     3045.23     2870.54     74.90 o 
  -1   2   8      974.92      967.96     36.29 o 
   0   2   8      923.63      834.90     22.76 o 
   1   2   8       88.24       90.76      7.47 o 
   2   2   8     2224.88     2191.45     53.00 o 
   3   2   8        0.18       11.05      5.32 o 
   4   2   8      828.79      798.78     23.47 o 
   5   2   8       90.08      102.79     13.23 o 
   6   2   8      126.26      109.18     10.71 o 
   7   2   8      458.53      476.70     19.54 o 
   8   2   8     1231.48     1195.45     32.21 o 
   9   2   8        1.58        0.52     11.13 o 
  10   2   8       11.02       24.51     10.58 o 
  -5   3   8      208.05      277.10     26.46 o 
  -4   3   8      438.16      353.61     27.26 o 
  -3   3   8     1702.37     1882.92     61.13 o 
  -2   3   8      970.77      930.60     38.25 o 
  -1   3   8       85.26      104.58     13.59 o 
   0   3   8     1233.61     1202.03     28.22 o 
   1   3   8      112.60      126.71      9.53 o 
   2   3   8     4202.84     4178.91     62.92 o 
   3   3   8      519.15      512.88     23.20 o 
   4   3   8     6571.25     6390.76     89.71 o 
   5   3   8      869.72      871.92     24.86 o 
   6   3   8      106.58      107.80     16.45 o 
   7   3   8        0.33        2.50      9.83 o 
   8   3   8      289.02      286.31     25.83 o 
   9   3   8      275.74      310.18     27.44 o 
  10   3   8      115.48      110.38     14.98 o 
  -5   4   8      142.67      141.68     21.54 o 
  -4   4   8      678.21      689.53     38.34 o 
  -3   4   8      380.33      366.94     26.72 o 
  -2   4   8     2730.43     2657.29     73.92 o 
  -1   4   8      576.95      624.20     30.48 o 
   0   4   8     2177.20     2414.27     64.71 o 
   1   4   8      471.72      471.85     17.50 o 
   2   4   8      437.15      498.07     27.26 o 
   3   4   8        3.11       39.15     10.82 o 
   4   4   8     3972.73     3814.37     95.28 o 
   5   4   8      709.31      721.27     35.48 o 
   6   4   8      457.72      403.23     27.44 o 
   7   4   8       46.09       42.37     13.14 o 
   8   4   8     1736.67     1645.53     60.15 o 
   9   4   8      278.18      265.30     26.55 o 
  10   4   8       22.50       30.21     13.94 o 
  11   4   8      177.33      166.17     23.24 o 
  -4   5   8       66.84      116.91     19.48 o 
  -3   5   8        5.11       -4.65      7.69 o 
  -2   5   8       98.64       81.43     14.12 o 
  -1   5   8      331.76      309.55     21.81 o 
   0   5   8     4583.18     4769.64    108.33 o 
   1   5   8      524.19      500.16     18.32 o 
   2   5   8     1325.34     1262.24     30.26 o 
   3   5   8       55.30       63.64     12.78 o 
   4   5   8     2204.55     2169.38     66.14 o 
   5   5   8     1429.04     1365.96     51.12 o 
   6   5   8      513.30      510.13     31.10 o 
   7   5   8      415.92      419.76     29.58 o 
   8   5   8      422.58      429.59     30.66 o 
   9   5   8      630.25      658.61     38.07 o 
  10   5   8      508.12      458.92     33.25 o 
  11   5   8       37.44       25.30     14.93 o 
  -4   6   8     1725.21     1584.22     63.10 o 
  -3   6   8       41.36       85.99     17.16 o 
  -2   6   8      573.66      551.79     32.44 o 
  -1   6   8     1909.57     2163.57     65.07 o 
   0   6   8      209.26      166.26     17.16 o 
   1   6   8      680.75      691.75     21.73 o 
   2   6   8     2253.06     2386.51     45.99 o 
   3   6   8        8.30       17.52      9.21 o 
   4   6   8     4521.07     4662.48    112.79 o 
   5   6   8      670.03      691.05     35.93 o 
   6   6   8     1583.87     1559.02     56.93 o 
   7   6   8      662.81      679.61     37.54 o 
   8   6   8      199.89      177.79     21.63 o 
   9   6   8       26.94       42.64     14.66 o 
  10   6   8      393.45      422.26     31.73 o 
  -4   7   8       23.32       48.45     16.36 o 
  -3   7   8     1141.28      996.65     47.91 o 
  -2   7   8     1401.09     1693.80     61.13 o 
  -1   7   8      211.18      227.94     21.63 o 
   0   7   8     4333.96     4789.30    113.06 o 
   1   7   8      149.95      183.53     12.54 o 
   2   7   8      134.17      143.42     19.75 o 
   3   7   8     2800.87     2741.70     52.31 o 
   4   7   8      348.71      296.05     24.40 o 
   5   7   8      410.60      358.98     26.90 o 
   6   7   8     1584.66     1756.54     62.03 o 
   7   7   8      536.23      545.00     33.78 o 
   8   7   8       15.20        7.60     10.90 o 
   9   7   8        1.25       -9.47     10.64 o 
  10   7   8      406.55      382.58     31.10 o 
  -3   8   8      227.94      301.33     28.15 o 
  -2   8   8      204.62      275.40     25.83 o 
  -1   8   8      497.43      388.66     28.06 o 
   0   8   8       60.85       28.60     10.99 o 
   1   8   8     1583.05     1558.65     36.30 o 
   2   8   8     4557.84     4845.91     79.28 o 
   3   8   8        1.08       -0.05      5.32 o 
   4   8   8      723.72      810.21     39.06 o 
   5   8   8       36.21       43.62     12.87 o 
   6   8   8      366.31      346.46     28.15 o 
   7   8   8     2755.93     2816.74     86.52 o 
   8   8   8      239.52      279.06     27.44 o 
   9   8   8       85.68       95.82     18.86 o 
  10   8   8       78.19       57.65     16.98 o 
  -2   9   8     1525.13     1490.91     60.78 o 
  -1   9   8      293.27      248.76     24.58 o 
   0   9   8      307.74      250.20     22.70 o 
   1   9   8      295.60      339.49     25.29 o 
   2   9   8        6.36        3.61      5.68 o 
   3   9   8      945.38      901.22     28.18 o 
   4   9   8     1057.60     1119.42     31.88 o 
   5   9   8        0.03       13.05     10.28 o 
   6   9   8     1451.45     1552.40     61.58 o 
   7   9   8      361.83      389.20     32.18 o 
   8   9   8       93.36       85.19     19.58 o 
   9   9   8      461.13      498.24     37.09 o 
  -1  10   8     1186.36     1002.55     48.26 o 
   0  10   8      366.45      422.18     29.67 o 
   1  10   8        0.86        6.61      9.21 o 
   2  10   8     1927.40     1946.38     44.49 o 
   3  10   8       22.21       33.82     17.83 o 
   4  10   8       19.12       24.66      8.00 o 
   5  10   8     1500.50     1397.35     38.24 o 
   6  10   8       28.54       32.89     14.30 o 
   7  10   8      583.01      533.74     37.45 o 
   8  10   8      716.45      795.10     46.75 o 
   9  10   8       62.69       59.53     18.23 o 
   0  11   8      366.08      369.17     29.85 o 
   1  11   8      728.05      564.13     34.14 o 
   2  11   8       97.29      136.46     12.76 o 
   3  11   8     1265.08     1111.51     33.45 o 
   4  11   8     1466.00     1593.79     41.65 o 
   5  11   8       68.09       83.85     11.75 o 
   6  11   8       12.58       11.44     12.43 o 
   7  11   8        5.96       14.03     14.03 o 
   8  11   8       35.21       28.96     17.16 o 
   2  12   8       27.86       19.31     11.44 o 
   3  12   8        3.74        1.62      8.27 o 
   4  12   8       28.50       50.77     15.29 o 
   5  12   8      657.32      608.28     40.22 o 
   6  12   8       11.15       21.36     14.84 o 
   1  -5   9      270.16      256.54     27.89 o 
   2  -5   9       66.83       60.69     16.89 o 
   3  -5   9       43.56       46.12     16.63 o 
  -1  -4   9      335.97      397.42     38.70 o 
   0  -4   9       25.00       72.67     17.43 o 
   1  -4   9        5.74       10.82     11.98 o 
   2  -4   9     1257.80     1172.19     53.00 o 
   3  -4   9       79.55       60.60     16.89 o 
   4  -4   9      106.24      127.20     21.00 o 
   5  -4   9        6.86       -2.50     11.26 o 
  -2  -3   9      844.29     1028.38     61.94 o 
  -1  -3   9        4.16       -9.12     14.03 o 
   0  -3   9      127.28      152.70     16.01 o 
   1  -3   9     1283.62     1279.26     53.36 o 
   2  -3   9        1.73       12.16     10.82 o 
   3  -3   9       88.31       91.53     17.43 o 
   4  -3   9      181.84      180.38     23.15 o 
   5  -3   9     1327.19     1287.58     56.58 o 
   6  -3   9      653.82      670.58     41.12 o 
   7  -3   9       82.89       95.11     20.20 o 
  -3  -2   9      853.32      900.39     59.70 o 
  -2  -2   9      191.38      200.94     30.48 o 
  -1  -2   9        0.00       16.54     14.84 o 
   0  -2   9      667.33      654.11     27.82 o 
   1  -2   9      489.63      478.58     31.91 o 
   2  -2   9     3327.79     3380.18     94.65 o 
   3  -2   9       10.89        1.88      9.39 o 
   4  -2   9      146.73      168.94     21.27 o 
   5  -2   9        8.57        6.53     11.35 o 
   6  -2   9      124.75      119.42     19.84 o 
   7  -2   9       11.46       25.12     13.32 o 
   8  -2   9      521.46      490.02     36.47 o 
  -4  -1   9        0.12        0.09     15.64 o 
  -3  -1   9       44.28       53.90     19.93 o 
  -2  -1   9     1908.21     1988.83     82.76 o 
  -1  -1   9       36.82       46.21     18.32 o 
   0  -1   9        0.55        8.21      7.64 o 
   1  -1   9      624.53      658.98     26.33 o 
   2  -1   9        7.83       16.00     10.10 o 
   3  -1   9        0.23       12.60      9.92 o 
   4  -1   9     1622.95     1709.35     62.12 o 
   5  -1   9       51.90       45.68     13.94 o 
   6  -1   9      646.65      660.22     38.70 o 
   7  -1   9       50.21       53.81     15.82 o 
   8  -1   9      244.00      246.17     26.81 o 
  -4   0   9       82.31       93.32     24.04 o 
  -3   0   9      689.56      796.18     51.76 o 
  -2   0   9      280.55      263.87     31.01 o 
  -1   0   9       67.05       69.10     19.31 o 
   0   0   9     1335.81     1408.77     38.28 o 
   1   0   9       61.10       69.13     13.09 o 
   2   0   9     1071.24     1135.78     41.34 o 
   3   0   9     2544.43     2563.80     76.78 o 
   4   0   9        0.28       24.49     11.62 o 
   5   0   9       22.48       25.65     12.34 o 
   6   0   9      297.60      236.70     23.77 o 
   7   0   9      313.62      287.21     27.26 o 
   8   0   9      688.40      703.39     22.27 o 
   9   0   9       72.51       79.81     10.60 o 
  -4   1   9      333.86      255.92     33.16 o 
  -3   1   9      130.36      148.03     25.38 o 
  -2   1   9      287.69      260.47     28.69 o 
  -1   1   9     1108.35     1188.93     33.54 o 
   0   1   9     1912.11     1773.62     48.62 o 
   1   1   9       26.67       21.00      6.40 o 
   2   1   9      913.79      845.69     38.07 o 
   3   1   9       12.61       23.51     10.46 o 
   4   1   9     4564.39     4457.18    111.81 o 
   5   1   9       93.94       63.38     14.57 o 
   6   1   9      457.36      485.46     33.16 o 
   7   1   9        8.37        4.82      6.76 o 
   8   1   9      293.19      300.06     17.65 o 
   9   1   9      103.73      127.38     14.26 o 
  10   1   9      365.56      343.29     17.49 o 
  -4   2   9      319.80      300.52     35.75 o 
  -3   2   9        1.40       13.71      8.71 o 
  -2   2   9      314.85      341.64     24.40 o 
  -1   2   9      951.90      988.34     38.34 o 
   0   2   9     4068.63     3900.18     90.63 o 
   1   2   9        4.19        0.86      4.53 o 
   2   2   9       46.57       58.10     10.99 o 
   3   2   9      199.69      198.20     18.19 o 
   4   2   9      174.09      122.77     11.29 o 
   5   2   9      637.39      693.57     50.77 o 
   6   2   9     1363.47     1252.99     32.42 o 
   7   2   9       13.27       10.06      6.94 o 
   8   2   9      664.82      656.22     39.51 o 
   9   2   9       87.80      109.94     20.38 o 
  10   2   9       30.03       22.88     15.73 o 
  -4   3   9       71.61       51.93     14.93 o 
  -3   3   9       14.14       40.67     12.69 o 
  -2   3   9        0.64       16.98      9.92 o 
  -1   3   9     1012.33     1013.36     39.50 o 
   0   3   9      985.65      958.49     37.09 o 
   1   3   9      473.36      468.11     18.19 o 
   2   3   9     1274.53     1301.29     30.25 o 
   3   3   9       49.70       42.03     10.91 o 
   4   3   9     3652.21     3499.29     58.81 o 
   5   3   9      202.06      185.60     21.76 o 
   6   3   9       13.41       18.87      7.37 o 
   7   3   9      104.89      120.85     18.50 o 
   8   3   9       96.42       85.19     17.88 o 
   9   3   9       15.27       17.70     13.77 o 
  10   3   9      784.06      737.00     43.27 o 
  -4   4   9      895.70      877.88     44.61 o 
  -3   4   9      479.38      585.40     34.68 o 
  -2   4   9      150.96      126.04     16.27 o 
  -1   4   9       18.91       46.66     11.80 o 
   0   4   9      975.34      928.37     36.91 o 
   1   4   9       82.98      124.50     11.62 o 
   2   4   9     1662.17     1597.02     52.51 o 
   3   4   9       14.84       14.84      9.92 o 
   4   4   9     1159.34     1177.02     46.83 o 
   5   4   9      298.47      307.94     25.12 o 
   6   4   9     7767.21     7440.52    165.44 o 
   7   4   9      211.00      214.98     23.24 o 
   8   4   9       68.80       74.55     16.80 o 
   9   4   9       55.52       68.47     17.79 o 
  10   4   9       61.59       47.55     17.07 o 
  -4   5   9      473.48      402.42     31.55 o 
  -3   5   9      102.59       47.64     14.48 o 
  -2   5   9     1094.67     1113.29     46.21 o 
  -1   5   9       38.23       22.70     10.90 o 
   0   5   9     1055.72     1063.06     41.11 o 
   1   5   9      692.25      681.16     23.82 o 
   2   5   9     4795.11     4646.83     75.80 o 
   3   5   9      815.36      726.01     35.75 o 
   4   5   9       13.82        6.97      8.94 o 
   5   5   9       18.03       25.12     11.80 o 
   6   5   9     2310.91     2077.05     69.54 o 
   7   5   9      938.16      895.30     44.42 o 
   8   5   9      647.91      708.85     40.04 o 
   9   5   9        6.71       -3.84     11.53 o 
  10   5   9       91.62      112.54     20.56 o 
  -3   6   9     1360.18     1476.70     59.17 o 
  -2   6   9       66.09       31.55     12.51 o 
  -1   6   9      437.14      372.30     26.19 o 
   0   6   9       74.78       98.32     14.48 o 
   1   6   9       16.51       26.73      9.30 o 
   2   6   9     2811.65     2891.55     89.06 o 
   3   6   9     1444.93     1353.98     50.14 o 
   4   6   9      472.64      459.37     29.76 o 
   5   6   9      167.39      178.68     20.47 o 
   6   6   9     1168.55     1096.66     48.26 o 
   7   6   9       50.08       26.82     12.60 o 
   8   6   9      188.14      236.79     25.38 o 
   9   6   9      274.84      291.76     28.06 o 
  10   6   9       21.65       36.83     14.93 o 
  -3   7   9        1.59       13.32     12.07 o 
  -2   7   9     2346.18     2511.78     79.81 o 
  -1   7   9      154.74      154.37     18.77 o 
   0   7   9      692.91      691.60     35.04 o 
   1   7   9       37.96       54.17     12.25 o 
   2   7   9      950.79      924.01     27.36 o 
   3   7   9      200.28      194.30     13.51 o 
   4   7   9     4096.90     4196.28    106.54 o 
   5   7   9      315.53      291.50     25.38 o 
   6   7   9      850.11      860.98     42.73 o 
   7   7   9      345.16      365.50     29.05 o 
   8   7   9     1045.16     1088.53     50.68 o 
   9   7   9      259.11      256.90     26.72 o 
  10   7   9        4.82       17.61     13.14 o 
  -2   8   9      306.33      233.57     25.20 o 
  -1   8   9       31.86        9.92     10.99 o 
   0   8   9     1690.88     1943.88     63.73 o 
   1   8   9       68.35       77.50     14.75 o 
   2   8   9     1025.90     1151.32     33.20 o 
   3   8   9      749.84      714.67     32.98 o 
   4   8   9     1658.72     1672.79     40.70 o 
   5   8   9     1356.73     1311.71     53.63 o 
   6   8   9       51.41       30.12     12.69 o 
   7   8   9       81.43       78.57     17.07 o 
   8   8   9      633.38      692.76     41.57 o 
   9   8   9     1084.75     1102.83     52.82 o 
  10   8   9       91.66      105.21     20.56 o 
  -1   9   9      771.47      849.45     43.98 o 
   0   9   9      110.31      135.43     18.68 o 
   1   9   9      594.61      526.58     32.09 o 
   2   9   9       36.73       70.62     16.22 o 
   3   9   9       67.74       39.16     12.74 o 
   4   9   9      856.31      886.94     29.12 o 
   5   9   9      636.57      550.09     35.84 o 
   6   9   9        9.72       32.63     13.14 o 
   7   9   9       97.64       77.32     17.61 o 
   8   9   9      226.87      216.41     25.92 o 
   9   9   9      330.77      334.40     31.19 o 
   0  10   9     2145.22     2170.36     72.75 o 
   1  10   9       86.20       76.96     15.37 o 
   2  10   9       42.13       42.46     13.05 o 
   3  10   9      111.00      111.42     13.05 o 
   4  10   9       60.46       48.07      9.75 o 
   5  10   9     1011.44      960.10     31.76 o 
   6  10   9     1526.17     1612.46     65.34 o 
   7  10   9       73.26       85.01     19.22 o 
   8  10   9      133.38      152.41     24.22 o 
   1  11   9      698.34      482.60     33.07 o 
   2  11   9      618.17      731.91     39.15 o 
   3  11   9       74.38       49.62     10.06 o 
   4  11   9      498.47      536.38     26.64 o 
   5  11   9      131.47      104.32     12.91 o 
   6  11   9      369.19      363.56     36.38 o 
   7  11   9     1479.92     1423.97     64.98 o 
   4  12   9       33.51       44.13     10.19 o 
   5  12   9      276.58      236.25     27.17 o 
   1  -3  10      248.39      265.93     27.35 o 
   2  -3  10        0.99      -10.46     10.73 o 
   3  -3  10      260.16      274.51     27.80 o 
   4  -3  10      685.04      696.15     42.28 o 
   5  -3  10      200.41      191.20     25.47 o 
  -1  -2  10      131.75      136.59     27.71 o 
   0  -2  10     1128.11     1282.21     64.71 o 
   1  -2  10       10.84       27.62     13.05 o 
   2  -2  10      361.64      458.56     33.34 o 
   3  -2  10      339.07      350.84     30.30 o 
   4  -2  10      459.71      485.64     35.13 o 
   5  -2  10        8.51       -2.15     10.90 o 
   6  -2  10      182.84      158.22     23.24 o 
   7  -2  10       84.74       94.75     20.38 o 
  -2  -1  10       60.38      102.17     25.47 o 
  -1  -1  10     1830.23     1939.76     82.05 o 
   0  -1  10      128.18      195.67     27.53 o 
   1  -1  10       67.14       65.70     15.64 o 
   2  -1  10      272.54      213.10     23.15 o 
   3  -1  10      251.38      228.83     24.22 o 
   4  -1  10     1344.71     1382.49     57.56 o 
   5  -1  10      147.44      159.65     22.17 o 
   6  -1  10      381.86      418.24     33.16 o 
   7  -1  10       70.69       70.88     17.79 o 
   8  -1  10      133.29      139.18     22.52 o 
  -3   0  10      267.84      247.96     35.30 o 
  -2   0  10      122.59       79.47     23.06 o 
  -1   0  10      362.50      380.88     36.47 o 
   0   0  10     1912.83     2009.03     78.21 o 
   1   0  10      352.73      375.19     20.90 o 
   2   0  10        0.33       -2.50      9.21 o 
   3   0  10       48.17       22.44     11.89 o 
   4   0  10        0.73        0.80     10.01 o 
   5   0  10        0.79       -1.43      9.47 o 
   6   0  10      982.73      927.83     47.01 o 
   7   0  10        1.81       -1.88     10.55 o 
   8   0  10      139.88      139.22     17.67 o 
  -3   1  10      556.65      636.62     48.00 o 
  -2   1  10       25.16       12.96     15.37 o 
  -1   1  10       35.17       37.99     16.36 o 
   0   1  10       34.12       19.52     13.01 o 
   1   1  10      388.89      357.88     15.04 o 
   2   1  10     3287.26     3267.28     65.67 o 
   3   1  10       33.02       28.69     12.16 o 
   4   1  10      513.67      621.87     36.29 o 
   5   1  10      287.57      299.99     27.35 o 
   6   1  10       89.41       95.64     18.86 o 
   7   1  10      286.11      322.55     18.55 o 
   8   1  10      292.31      238.77     17.40 o 
   9   1  10       59.15       48.43     10.98 o 
  -3   2  10      276.86      308.66     36.11 o 
  -2   2  10     1176.29     1119.47     44.51 o 
  -1   2  10       50.18       25.30     10.46 o 
   0   2  10      776.62      776.87     33.70 o 
   1   2  10     1531.33     1563.64     34.39 o 
   2   2  10       10.64       10.76      6.86 o 
   3   2  10       43.90       36.64      8.46 o 
   4   2  10      440.98      384.54     18.48 o 
   5   2  10       87.57       89.64     10.98 o 
   6   2  10     2111.89     2077.72     45.62 o 
   7   2  10       49.59       62.98     10.49 o 
   8   2  10       59.57       51.28     10.67 o 
   9   2  10       64.09       79.10     12.52 o 
  -3   3  10       83.04       77.41     15.91 o 
  -2   3  10      387.69      340.39     25.47 o 
  -1   3  10      763.29      680.41     33.70 o 
   0   3  10      150.42      150.08     16.45 o 
   1   3  10       23.39       25.74     10.19 o 
   2   3  10     4818.00     4691.92     60.56 o 
   3   3  10        7.41        9.87      6.25 o 
   4   3  10       11.87       18.10     10.01 o 
   5   3  10       38.54       23.95     13.01 o 
   6   3  10        0.59        1.53      7.69 o 
   7   3  10      336.33      353.29     25.25 o 
   8   3  10      958.84      953.75     48.09 o 
   9   3  10        0.97        9.65     13.41 o 
  10   3  10        5.17       22.53     15.29 o 
  -3   4  10      335.76      354.51     28.42 o 
  -2   4  10      753.30      706.07     36.64 o 
  -1   4  10      131.03      189.77     19.22 o 
   0   4  10      612.23      636.35     31.55 o 
   1   4  10      307.73      351.02     23.06 o 
   2   4  10      723.52      682.74     23.33 o 
   3   4  10      771.26      669.51     35.66 o 
   4   4  10     2271.98     2259.65     71.68 o 
   5   4  10       84.33       69.37     15.46 o 
   6   4  10        8.47       11.89     10.99 o 
   7   4  10      163.83      160.72     21.63 o 
   8   4  10        0.55       -0.63     11.80 o 
   9   4  10      319.54      352.72     31.82 o 
  10   4  10        7.93       -9.03     12.16 o 
  -3   5  10      118.75      139.36     20.91 o 
  -2   5  10      391.52      372.21     27.80 o 
  -1   5  10      921.13      885.38     40.13 o 
   0   5  10     1468.97     1397.69     49.78 o 
   1   5  10      564.24      509.60     27.98 o 
   2   5  10      221.46      227.49     18.10 o 
   3   5  10      141.85      160.54     19.75 o 
   4   5  10      425.27      386.96     28.78 o 
   5   5  10      491.42      387.05     29.14 o 
   6   5  10       58.48       41.39     13.86 o 
   7   5  10       52.45       40.22     14.03 o 
   8   5  10     1170.90     1096.04     52.29 o 
   9   5  10        1.88       10.99     13.14 o 
  10   5  10       37.63       40.22     16.72 o 
  -2   6  10      373.75      308.12     26.81 o 
  -1   6  10        1.52       10.55     10.46 o 
   0   6  10     1209.96     1309.47     49.69 o 
   1   6  10     1515.46     1331.82     48.80 o 
   2   6  10      209.11      207.10     17.66 o 
   3   6  10      270.48      233.37     14.71 o 
   4   6  10     3070.90     2903.17     84.73 o 
   5   6  10       99.50      107.89     17.79 o 
   6   6  10        5.95       10.10     11.08 o 
   7   6  10      369.07      336.63     28.60 o 
   8   6  10       22.34        5.27     12.16 o 
   9   6  10      566.25      690.51     42.20 o 
  10   6  10      381.80      383.56     33.61 o 
  -2   7  10        7.93        5.01     11.80 o 
  -1   7  10      396.73      387.94     28.87 o 
   0   7  10      431.59      355.76     26.46 o 
   1   7  10        8.52       19.31     10.46 o 
   2   7  10      455.90      503.88     29.05 o 
   3   7  10      226.91      263.73     15.61 o 
   4   7  10      217.94      230.00     23.42 o 
   5   7  10      924.36      852.13     43.09 o 
   6   7  10     1444.45     1546.95     60.87 o 
   7   7  10       12.91       19.58     12.87 o 
   8   7  10      253.71      315.09     29.76 o 
   9   7  10       12.84       27.71     15.29 o 
  10   7  10       38.25       54.26     17.79 o 
  -1   8  10        0.97       -5.99      9.21 o 
   0   8  10      175.66      183.15     20.74 o 
   1   8  10      288.82      302.94     24.67 o 
   2   8  10      632.77      678.09     35.13 o 
   3   8  10      651.92      577.68     50.68 o 
   4   8  10     1079.42     1017.21     46.48 o 
   5   8  10       13.11       28.96     12.60 o 
   6   8  10      120.37      136.86     20.38 o 
   7   8  10      398.47      405.73     31.46 o 
   8   8  10       24.48       55.96     16.80 o 
   9   8  10       36.40       39.42     16.27 o 
   0   9  10      303.14      218.56     23.15 o 
   1   9  10       75.93       33.25     12.78 o 
   2   9  10     1314.77     1324.49     51.75 o 
   3   9  10      834.87      706.04     31.47 o 
   4   9  10      190.66      225.77     15.91 o 
   5   9  10      291.13      253.81     17.00 o 
   6   9  10      551.44      636.35     39.15 o 
   7   9  10      231.66      258.33     27.44 o 
   8   9  10       49.35       53.54     16.72 o 
   9   9  10       24.64       29.59     15.64 o 
   1  10  10      234.99      267.18     24.67 o 
   2  10  10      252.78      241.97     23.95 o 
   3  10  10      423.92      360.75     19.94 o 
   4  10  10      303.50      327.50     19.19 o 
   5  10  10       75.95       74.73     11.40 o 
   6  10  10      363.99      458.47     35.39 o 
   7  10  10      638.88      632.15     42.28 o 
   8  10  10      287.51      296.77     30.92 o 
   2  11  10      672.77      740.57     41.03 o 
   3  11  10      186.05      142.04     20.11 o 
   4  11  10      197.87      212.74     17.05 o 
   5  11  10      266.20      278.18     19.24 o 
   6  11  10      198.51      186.02     17.48 o 
   7  11  10      112.13      106.28     21.54 o 
   2  -2  11      339.10      401.08     33.70 o 
   3  -2  11       22.28       14.57     13.23 o 
   4  -2  11       18.06       30.30     15.55 o 
   5  -2  11      386.55      376.86     33.07 o 
   0  -1  11       22.31       17.25     16.27 o 
   2  -1  11     1076.84     1128.04     52.64 o 
   3  -1  11        2.78      -12.78      9.30 o 
   4  -1  11      135.96      132.57     21.45 o 
   5  -1  11        6.95        8.67     12.43 o 
   6  -1  11      375.45      368.91     32.80 o 
  -1   0  11        0.68       13.86     15.73 o 
   0   0  11       96.94       83.58     21.90 o 
   2   0  11      462.52      502.18     34.05 o 
   3   0  11       23.75       38.79     14.48 o 
   4   0  11      622.48      588.97     38.07 o 
   5   0  11       24.19       23.87     14.39 o 
   6   0  11      363.71      336.19     31.10 o 
   7   0  11      137.17      143.74     23.33 o 
  -1   1  11        3.36       10.64     15.55 o 
   0   1  11      106.83      112.36     22.79 o 
   1   1  11       68.43       68.20     18.23 o 
   2   1  11      618.58      657.48     24.86 o 
   3   1  11      769.89      715.37     40.13 o 
   4   1  11      477.28      475.45     33.96 o 
   5   1  11      154.36       91.44     18.95 o 
   6   1  11       41.31       55.94     11.08 o 
   7   1  11       40.68       45.99     10.39 o 
   8   1  11      264.20      253.13     24.00 o 
  -2   2  11      669.62      655.75     49.26 o 
  -1   2  11      661.79      710.01     48.90 o 
   0   2  11        2.54        1.79      7.51 o 
   1   2  11        8.02        0.80      7.78 o 
   2   2  11        0.11       12.59      6.23 o 
   3   2  11      192.12      205.92     15.79 o 
   4   2  11     2789.76     2967.25     76.86 o 
   5   2  11        5.70       12.17      7.54 o 
   6   2  11      308.28      300.73     18.03 o 
   7   2  11        0.00       -9.30      6.20 o 
   8   2  11      509.01      508.98     47.02 o 
   9   2  11      169.89      165.53     16.33 o 
  -2   3  11       72.19       49.79     14.39 o 
  -1   3  11       14.86       10.99     10.19 o 
   0   3  11     2602.34     2429.91     70.43 o 
   1   3  11        0.68        7.60      8.85 o 
   2   3  11      194.98      194.39     11.35 o 
   3   3  11      214.13      242.47     35.30 o 
   4   3  11      325.54      299.86     17.54 o 
   5   3  11      298.15      283.57     17.36 o 
   6   3  11      572.50      573.23     23.90 o 
   7   3  11       10.81        0.68      7.22 o 
   8   3  11      200.44      242.78     27.62 o 
   9   3  11      149.23      160.99     25.20 o 
  -2   4  11       51.67       23.06     11.98 o 
  -1   4  11      698.06      675.59     35.57 o 
   0   4  11        0.64       -2.15      7.96 o 
   1   4  11      469.81      393.49     25.47 o 
   2   4  11      222.20      243.76     20.56 o 
   3   4  11       72.89       73.21     15.82 o 
   4   4  11      810.41      809.67     42.46 o 
   5   4  11      271.60      288.55     26.72 o 
   6   4  11      214.76      174.75     22.97 o 
   7   4  11      341.30      336.63     30.39 o 
   8   4  11       25.93       39.60     14.93 o 
   9   4  11        0.41        8.40     14.12 o 
  -1   5  11       23.66       12.16     10.64 o 
   0   5  11     1621.14     1469.73     53.54 o 
   1   5  11      394.23      397.60     26.37 o 
   2   5  11        4.44       23.51     10.55 o 
   3   5  11      189.67      150.53     13.08 o 
   4   5  11       83.46       96.00     17.96 o 
   5   5  11       68.48       54.26     15.64 o 
   6   5  11     3025.65     2933.64     91.17 o 
   7   5  11        3.79        3.93     11.62 o 
   8   5  11        0.08       -1.07     11.17 o 
   9   5  11       17.92       16.72     14.39 o 
  -1   6  11        0.74        0.18      9.30 o 
   0   6  11        1.72       15.46     10.46 o 
   1   6  11      261.53      227.67     21.45 o 
   2   6  11     2695.57     2650.76     75.61 o 
   3   6  11        0.63       14.49     14.84 o 
   4   6  11      370.73      348.70     28.33 o 
   5   6  11       21.20       31.82     13.41 o 
   6   6  11       49.41       42.82     16.36 o 
   7   6  11      782.06      693.83     42.02 o 
   8   6  11      238.86      280.94     28.69 o 
   9   6  11       20.10       16.27     14.57 o 
  -1   7  11        0.94       17.25     11.08 o 
   0   7  11       78.26       47.11     13.68 o 
   1   7  11      245.02      255.83     23.15 o 
   2   7  11       98.58      163.40     18.95 o 
   3   7  11      757.30      644.34     24.72 o 
   4   7  11      405.11      388.91     25.48 o 
   5   7  11        6.82        7.33     10.55 o 
   6   7  11      820.24      833.27     45.14 o 
   7   7  11       42.38       41.48     16.00 o 
   8   7  11       24.86       33.07     15.37 o 
   9   7  11      217.00      242.69     28.69 o 
   0   8  11      754.58      655.93     37.18 o 
   1   8  11      277.80      259.94     23.95 o 
   2   8  11     1278.05     1210.62     49.52 o 
   3   8  11        1.28        9.80      6.98 o 
   4   8  11      328.10      336.41     19.07 o 
   5   8  11      525.11      418.06     31.73 o 
   6   8  11       80.08      120.31     20.11 o 
   7   8  11      161.62      112.27     19.93 o 
   8   8  11      530.40      630.45     41.03 o 
   9   8  11        3.48        9.30     13.50 o 
   1   9  11      204.26      136.59     19.75 o 
   2   9  11      121.71      152.94     19.93 o 
   3   9  11      478.88      407.70     29.14 o 
   4   9  11      950.00     1011.26     33.10 o 
   5   9  11      311.40      283.57     23.60 o 
   6   9  11      168.33      150.44     22.17 o 
   7   9  11       65.36       33.97     15.37 o 
   8   9  11        6.66        1.79     10.90 o 
   2  10  11      106.15       69.72     16.45 o 
   3  10  11       19.08       -0.36     10.28 o 
   4  10  11      305.55      374.79     31.02 o 
   5  10  11      342.63      309.87     19.83 o 
   6  10  11      174.16      202.69     20.70 o 
   7  10  11        0.04       18.23     13.32 o 
   3   0  12      462.11      460.89     35.30 o 
   4   0  12      191.02      186.10     24.85 o 
   5   0  12       73.77       72.23     18.23 o 
   3   1  12       25.58       19.40     14.57 o 
   4   1  12      326.35      356.92     32.18 o 
   5   1  12      326.48      279.82     20.61 o 
   6   1  12      256.16      239.57     18.53 o 
   7   1  12        2.77        4.23      8.07 o 
   0   2  12       59.76       79.11     21.90 o 
   1   2  12      155.65      178.15     26.90 o 
   2   2  12     1180.48     1161.64     46.83 o 
   3   2  12       11.15       14.74      9.15 o 
   4   2  12       93.47       92.47     13.02 o 
   5   2  12      387.31      389.92     21.73 o 
   6   2  12      711.71      713.89     28.35 o 
   7   2  12       64.79       66.78     12.28 o 
   0   3  12       70.18       60.87     14.21 o 
   1   3  12      680.07      699.55     35.66 o 
   2   3  12      182.38      173.32     19.93 o 
   3   3  12       73.84       54.90      8.85 o 
   4   3  12       67.51       60.10     11.10 o 
   5   3  12      130.31      135.24     14.29 o 
   6   3  12      302.96      301.65     19.24 o 
   7   3  12      137.00      151.51     15.29 o 
   8   3  12      114.03       94.39     20.56 o 
   0   4  12        3.32       -3.04      9.12 o 
   1   4  12       44.91       48.45     13.68 o 
   2   4  12     1195.65     1154.85     46.83 o 
   3   4  12      148.18      170.94     15.27 o 
   4   4  12      160.50      124.43     20.83 o 
   5   4  12       99.65       73.30     18.86 o 
   6   4  12      427.08      387.32     33.25 o 
   7   4  12        8.26       11.08     13.50 o 
   8   4  12      157.51      164.03     25.03 o 
   0   5  12       14.39       12.51     10.19 o 
   1   5  12       88.50      120.04     17.43 o 
   2   5  12       55.96       56.85     14.03 o 
   3   5  12       28.28       22.79      8.76 o 
   4   5  12      636.20      640.91     39.68 o 
   5   5  12       35.54       24.40     14.12 o 
   6   5  12      249.94      248.41     27.71 o 
   7   5  12      287.60      277.28     29.23 o 
   8   5  12      940.81      737.36     45.77 o 
   0   6  12      566.09      546.43     33.52 o 
   1   6  12       38.99       37.36     12.87 o 
   2   6  12      307.41      285.24     24.04 o 
   3   6  12      136.48      171.35     19.75 o 
   4   6  12      140.43      148.65     21.18 o 
   5   6  12      171.15      145.35     21.81 o 
   6   6  12       75.63       63.20     17.43 o 
   7   6  12       21.18       26.73     15.73 o 
   8   6  12     1290.25     1205.62     59.17 o 
   1   7  12      221.27      183.60     21.09 o 
   2   7  12      103.49      125.86     17.79 o 
   3   7  12      102.21       90.10     16.71 o 
   4   7  12     1459.99     1471.26     76.06 o 
   5   7  12       50.31       62.39     16.98 o 
   6   7  12       31.88       18.32     13.05 o 
   7   7  12       84.97       74.55     18.86 o 
   8   7  12       11.87       13.59     14.39 o 
   2   8  12       18.37       13.41     10.64 o 
   3   8  12       72.02       78.57     15.73 o 
   4   8  12        1.02        7.66     11.08 o 
   5   8  12      276.94      212.66     24.94 o 
   6   8  12      643.32      717.78     43.27 o 
   7   8  12       45.18       43.08     16.09 o 
   8   8  12      128.51      123.36     22.97 o 
   3   9  12       42.43       46.66     13.86 o 
   4   9  12      495.59      523.93     27.62 o 
   5   9  12       43.34       29.78      9.48 o 
   6   9  12       20.43       35.22     15.29 o 
   7   9  12      298.77      304.19     30.21 o 
   4   2  13      467.79      510.23     26.53 o 
   3   3  13      189.48      225.62     24.40 o 
   4   3  13      335.68      356.92     22.24 o 
   5   3  13       29.01       28.79     10.99 o 
   6   3  13       53.51       43.12     11.43 o 
   2   4  13      113.37      122.29     18.32 o 
   3   4  13       66.77       77.95     16.98 o 
   4   4  13      869.53      869.56     50.06 o 
   5   4  13       10.39      -10.28     12.24 o 
   6   4  13       41.08       62.57     19.49 o 
   7   4  13        2.65        0.36     12.34 o 
   2   5  13      168.79      167.51     20.74 o 
   3   5  13        3.10        9.39     11.17 o 
   4   5  13      419.12      459.96     24.64 o 
   5   5  13      199.30      184.14     25.56 o 
   6   5  13      114.57      165.99     25.29 o 
   7   5  13       52.79       71.33     20.11 o 
   3   6  13       39.93       23.96     12.43 o 
   4   6  13       20.20       18.22      8.85 o 
   5   6  13       17.89       10.01     13.41 o 
   6   6  13      458.79      510.13     39.42 o 
   7   6  13       21.34       15.55     14.75 o 
   3   7  13       78.59       81.97     16.72 o 
   4   7  13       60.03       79.47     16.89 o 
   5   7  13      124.96      154.73     23.33 o 
   6   7  13      269.30      241.53     28.33 o 
   5   8  13        7.29       -5.44     12.78 o 
                                                 
